# Supplementary material for: Impact of Phytophthora Disease on the Growth, Physiology and Ecosystem Services of Common Lime (Tilia × europaea) Street Trees
Source: Plant Environ Interact. 2025 Jun 4;6(3):e70054. doi: 10.1002/pei3.70054 (PMC12136725; doi:10.1002/pei3.70054)
Supplement: Supplementary file 1 — Data S1. [file PEI3-6-e70054-s001.xlsx]

## Sheet: DailySapflow
TreeID	Date	Time	Status	meansapflow	sdsap	sesap	Month
A1	2022-05-10	Night	Asymptomatic	37.9414	12.1435	6.07174	May		**NB: se in this sheet and all others stands for standard error, sd for standard deviation
A1	2022-05-11	Day	Asymptomatic	78.0823	84.8232	9.72989	May
A1	2022-05-11	Night	Asymptomatic	22.9709	23.4042	3.15582	May
A1	2022-05-12	Day	Asymptomatic	169.573	52.0295	5.81707	May
A1	2022-05-12	Night	Asymptomatic	26.3956	21.0255	2.91571	May
A1	2022-05-13	Day	Asymptomatic	200.052	68.278	7.73096	May
A1	2022-05-13	Night	Asymptomatic	12.8647	10.5381	1.44752	May
A1	2022-05-14	Day	Asymptomatic	235.914	83.9785	9.44832	May
A1	2022-05-14	Night	Asymptomatic	31.7795	29.0666	3.99261	May
A1	2022-05-15	Day	Asymptomatic	219.248	136.902	15.6015	May
A1	2022-05-15	Night	Asymptomatic	40.1048	23.4749	3.22452	May
A1	2022-05-16	Day	Asymptomatic	167.614	145.719	16.4994	May
A1	2022-05-16	Night	Asymptomatic	38.8109	35.1303	4.82552	May
A1	2022-05-17	Day	Asymptomatic	304.503	111.935	13.0121	May
A1	2022-05-17	Night	Asymptomatic	30.4453	20.9266	2.87448	May
A1	2022-05-18	Day	Asymptomatic	316.799	95.5284	11.2581	May
A1	2022-05-18	Night	Asymptomatic	19.8649	15.8653	2.24369	May
A1	2022-05-19	Day	Asymptomatic	269.671	97.3217	11.0908	May
A1	2022-05-19	Night	Asymptomatic	30.2105	28.4045	3.93899	May
A1	2022-05-20	Day	Asymptomatic	217.817	108.595	12.6239	May
A1	2022-05-20	Night	Asymptomatic	21.0513	17.7427	2.5092	May
A1	2022-05-21	Day	Asymptomatic	249.165	112.661	13.009	May
A1	2022-05-21	Night	Asymptomatic	23.504	15.7396	2.10329	May
A1	2022-05-22	Day	Asymptomatic	273.015	114.59	13.2317	May
A1	2022-05-22	Night	Asymptomatic	28.0672	21.7928	3.02212	May
A1	2022-05-23	Day	Asymptomatic	283.114	105.927	12.0715	May
A1	2022-05-23	Night	Asymptomatic	27.4926	19.945	2.76588	May
A1	2022-05-24	Day	Asymptomatic	270.071	70.0666	8.09059	May
A1	2022-05-24	Night	Asymptomatic	24.8361	21.406	2.99744	May
A1	2022-05-25	Day	Asymptomatic	191.331	68.5715	7.97127	May
A1	2022-05-25	Night	Asymptomatic	28.2809	25.7684	3.92965	May
A1	2022-05-26	Day	Asymptomatic	116.304	74.4416	8.42885	May
A1	2022-05-26	Night	Asymptomatic	20.5496	21.2168	2.97094	May
A1	2022-05-27	Day	Asymptomatic	237.679	47.9778	5.5773	May
A1	2022-05-27	Night	Asymptomatic	42.0091	35.493	5.01947	May
A1	2022-05-28	Day	Asymptomatic	278.863	80.2371	9.32738	May
A1	2022-05-28	Night	Asymptomatic	34.9507	30.0989	4.25662	May
A1	2022-05-29	Day	Asymptomatic	201.387	70.6861	8.33044	May
A1	2022-05-29	Night	Asymptomatic	25.8269	20.475	3.05224	May
A1	2022-05-30	Day	Asymptomatic	196.815	76.4132	9.00538	May
A1	2022-05-30	Night	Asymptomatic	38.0218	26.2949	3.87697	May
A1	2022-05-31	Day	Asymptomatic	181.879	129.014	15.2044	May
A1	2022-05-31	Night	Asymptomatic	26.2719	14.7867	2.11239	May
A1	2022-06-01	Day	Asymptomatic	264.73	120.569	14.4108	June
A1	2022-06-01	Night	Asymptomatic	35.5485	28.2037	3.91114	June
A1	2022-06-02	Day	Asymptomatic	292.815	103.506	12.0323	June
A1	2022-06-02	Night	Asymptomatic	35.334	25.7231	3.7521	June
A1	2022-06-03	Day	Asymptomatic	205.063	158.345	19.2022	June
A1	2022-06-03	Night	Asymptomatic	8.34447	10.6098	1.47131	June
A1	2022-06-04	Day	Asymptomatic	0.240754	1.37019	0.17689	June
A1	2022-06-04	Night	Asymptomatic	NA	0	0	June
A1	2022-06-05	Day	Asymptomatic	NA	0	0	June
A1	2022-06-05	Night	Asymptomatic	NA	0	0	June
A1	2022-06-06	Day	Asymptomatic	0.124328	1.08386	0.124328	June
A1	2022-06-06	Night	Asymptomatic	NA	0	0	June
A1	2022-06-07	Day	Asymptomatic	NA	0	0	June
A1	2022-06-07	Night	Asymptomatic	NA	0	0	June
A1	2022-06-08	Day	Asymptomatic	NA	0	0	June
A1	2022-06-08	Night	Asymptomatic	2.36554	8.04998	1.15	June
A1	2022-06-09	Day	Asymptomatic	175.035	92.0597	10.7017	June
A1	2022-06-09	Night	Asymptomatic	21.4456	32.805	4.38375	June
A1	2022-06-10	Day	Asymptomatic	325.257	66.6183	7.79708	June
A1	2022-06-10	Night	Asymptomatic	45.316	42.496	5.73015	June
A1	2022-06-11	Day	Asymptomatic	258.551	80.8178	9.21005	June
A1	2022-06-11	Night	Asymptomatic	29.7206	25.0777	3.38147	June
A1	2022-06-12	Day	Asymptomatic	260.734	68.0182	7.65265	June
A1	2022-06-12	Night	Asymptomatic	35.9598	26.9184	3.56543	June
A1	2022-06-13	Day	Asymptomatic	232.729	80.8998	8.98887	June
A1	2022-06-13	Night	Asymptomatic	29.6928	22.5378	2.98521	June
A1	2022-06-14	Day	Asymptomatic	283.534	78.2841	8.9798	June
A1	2022-06-14	Night	Asymptomatic	26.3221	29.7403	3.97421	June
A1	2022-06-15	Day	Asymptomatic	258.731	58.4182	6.65737	June
A1	2022-06-15	Night	Asymptomatic	41.523	41.6147	5.71622	June
A1	2022-06-16	Day	Asymptomatic	273.097	78.4819	9.00249	June
A1	2022-06-16	Night	Asymptomatic	43.3682	49.3546	6.77937	June
A1	2022-06-17	Day	Asymptomatic	216.827	43.4682	4.9218	June
A1	2022-06-17	Night	Asymptomatic	12.1329	25.3261	3.38435	June
A1	2022-06-18	Day	Asymptomatic	174.796	94.1287	10.9422	June
A1	2022-06-18	Night	Asymptomatic	18.5899	12.9734	1.78203	June
A1	2022-06-19	Day	Asymptomatic	237.456	77.7007	9.15712	June
A1	2022-06-19	Night	Asymptomatic	37.7502	29.968	4.11642	June
A1	2022-06-20	Day	Asymptomatic	258.482	39.9771	4.64724	June
A1	2022-06-20	Night	Asymptomatic	30.9795	36.887	5.26957	June
A1	2022-06-21	Day	Asymptomatic	111.446	141.374	16.4344	June
A1	2022-06-21	Night	Asymptomatic	13.5249	32.8152	4.64077	June
A1	2022-06-22	Day	Asymptomatic	NA	0	0	June
A1	2022-06-22	Night	Asymptomatic	NA	0	0	June
A1	2022-06-23	Day	Asymptomatic	NA	0	0	June
A1	2022-06-23	Night	Asymptomatic	2.64003	10.6692	1.49398	June
A1	2022-06-24	Day	Asymptomatic	166.065	70.1069	8.04181	June
A1	2022-06-24	Night	Asymptomatic	32.8648	15.3968	2.09523	June
A1	2022-06-25	Day	Asymptomatic	229.25	115.714	13.3615	June
A1	2022-06-25	Night	Asymptomatic	26.5412	29.9767	4.11761	June
A1	2022-06-26	Day	Asymptomatic	274.334	66.8126	7.66393	June
A1	2022-06-26	Night	Asymptomatic	39.2569	38.5583	5.2964	June
A1	2022-06-27	Day	Asymptomatic	126.872	72.8932	8.47367	June
A1	2022-06-27	Night	Asymptomatic	24.2676	19.851	2.86524	June
A1	2022-06-28	Day	Asymptomatic	247.892	68.6888	7.9315	June
A1	2022-06-28	Night	Asymptomatic	41.3205	31.193	4.41136	June
A1	2022-06-29	Day	Asymptomatic	191.326	85.7164	9.76829	June
A1	2022-06-29	Night	Asymptomatic	29.6495	20.5378	3.06159	June
A1	2022-06-30	Day	Asymptomatic	176.421	97.4581	11.9064	June
A1	2022-06-30	Night	Asymptomatic	10.3277	8.49451	1.2135	June
A1	2022-07-01	Day	Asymptomatic	195.867	94.8648	11.1031	July
A1	2022-07-01	Night	Asymptomatic	37.8703	35.0595	5.06041	July
A1	2022-07-02	Day	Asymptomatic	175.096	89.4083	10.3935	July
A1	2022-07-02	Night	Asymptomatic	31.0942	33.2837	4.57186	July
A1	2022-07-03	Day	Asymptomatic	229.612	87.2398	10.2106	July
A1	2022-07-03	Night	Asymptomatic	43.8421	38.5345	5.29312	July
A1	2022-07-04	Day	Asymptomatic	259.259	82.3259	9.38191	July
A1	2022-07-04	Night	Asymptomatic	39.7259	35.3423	4.99816	July
A1	2022-07-05	Day	Asymptomatic	252.708	58.2758	6.86787	July
A1	2022-07-05	Night	Asymptomatic	36.5347	37.7513	5.1373	July
A1	2022-07-06	Day	Asymptomatic	148.954	70.9929	8.14344	July
A1	2022-07-06	Night	Asymptomatic	16.9082	10.69	1.46839	July
A1	2022-07-07	Day	Asymptomatic	191.228	69.0754	7.97614	July
A1	2022-07-07	Night	Asymptomatic	9.63609	14.1968	1.93194	July
A1	2022-07-08	Day	Asymptomatic	261.363	40.4907	4.70695	July
A1	2022-07-08	Night	Asymptomatic	34.6377	44.9515	6.23365	July
A1	2022-07-09	Day	Asymptomatic	238.436	51.983	6.04291	July
A1	2022-07-09	Night	Asymptomatic	35.367	30.3864	4.25495	July
A1	2022-07-10	Day	Asymptomatic	305.533	44.4981	5.10428	July
A1	2022-07-10	Night	Asymptomatic	65.8904	42.7175	5.8677	July
A1	2022-07-11	Day	Asymptomatic	303.373	72.4099	8.41748	July
A1	2022-07-11	Night	Asymptomatic	49.0938	40.0264	5.49805	July
A1	2022-07-12	Day	Asymptomatic	172.499	70.2982	8.06375	July
A1	2022-07-12	Night	Asymptomatic	16.311	19.4014	2.66499	July
A1	2022-07-13	Day	Asymptomatic	227.85	57.6627	6.70315	July
A1	2022-07-13	Night	Asymptomatic	23.2715	25.5219	3.47309	July
A1	2022-07-14	Day	Asymptomatic	286.182	89.1403	10.1585	July
A1	2022-07-14	Night	Asymptomatic	37.1453	33.7888	4.64125	July
A1	2022-07-15	Day	Asymptomatic	182.91	73.8386	8.70196	July
A1	2022-07-15	Night	Asymptomatic	26.6876	32.089	4.44994	July
A1	2022-07-16	Day	Asymptomatic	257.167	44.5	5.17302	July
A1	2022-07-16	Night	Asymptomatic	24.6867	25.3558	3.55052	July
A1	2022-07-17	Day	Asymptomatic	250.829	76.7287	8.98042	July
A1	2022-07-17	Night	Asymptomatic	38.8417	26.9366	3.80942	July
A1	2022-07-18	Day	Asymptomatic	136.774	119.102	14.0363	July
A1	2022-07-18	Night	Asymptomatic	19.6652	20.5022	2.84314	July
A1	2022-07-19	Day	Asymptomatic	241.903	54.3982	6.19925	July
A1	2022-07-19	Night	Asymptomatic	37.8637	47.1102	6.59675	July
A1	2022-07-20	Day	Asymptomatic	189.399	84.1171	9.6489	July
A1	2022-07-20	Night	Asymptomatic	21.9076	32.7	4.67143	July
A1	2022-07-21	Day	Asymptomatic	103.779	62.5772	7.47941	July
A1	2022-07-21	Night	Asymptomatic	38.7924	20.1288	2.7649	July
A1	2022-07-22	Day	Asymptomatic	20.5622	9.26362	1.08422	July
A1	2022-07-22	Night	Asymptomatic	10.8289	6.49434	0.918439	July
A1	2022-07-23	Day	Asymptomatic	247.046	70.0566	8.19951	July
A1	2022-07-23	Night	Asymptomatic	27.6482	25.7362	3.56897	July
A1	2022-07-24	Day	Asymptomatic	103.223	85.2652	9.97954	July
A1	2022-07-24	Night	Asymptomatic	18.7229	11.2699	1.64389	July
A1	2022-07-25	Day	Asymptomatic	194.507	114.269	13.6577	July
A1	2022-07-25	Night	Asymptomatic	11.7159	15.453	2.12263	July
A1	2022-07-26	Day	Asymptomatic	NA	0	0	July
A1	2022-07-26	Night	Asymptomatic	NA	0	0	July
A1	2022-07-27	Day	Asymptomatic	NA	0	0	July
A1	2022-07-27	Night	Asymptomatic	3.22146	13.1522	1.82389	July
A1	2022-07-28	Day	Asymptomatic	148.403	111.25	13.111	July
A1	2022-07-28	Night	Asymptomatic	47.3773	25.0299	3.90901	July
A1	2022-07-29	Day	Asymptomatic	129.883	89.6968	10.2889	July
A1	2022-07-29	Night	Asymptomatic	13.7961	12.7086	1.79727	July
A1	2022-07-30	Day	Asymptomatic	122.577	46.8608	6.10076	July
A1	2022-07-30	Night	Asymptomatic	22.6807	11.2173	2.24345	July
A1	2022-07-31	Day	Asymptomatic	116.852	67.5047	8.01134	July
A1	2022-07-31	Night	Asymptomatic	21.7844	21.4933	3.0396	July
A1	2022-08-01	Day	Asymptomatic	251.776	88.5987	10.9057	August
A1	2022-08-01	Night	Asymptomatic	17.1081	8.46798	1.32248	August
A1	2022-08-02	Day	Asymptomatic	164.662	112.647	13.3687	August
A1	2022-08-02	Night	Asymptomatic	23.1024	13.1623	1.88033	August
A1	2022-08-03	Day	Asymptomatic	233.629	92.1099	10.7806	August
A1	2022-08-03	Night	Asymptomatic	32.4808	23.9177	3.31679	August
A1	2022-08-04	Day	Asymptomatic	239.506	79.8317	9.3436	August
A1	2022-08-04	Night	Asymptomatic	27.2186	25.2155	3.49676	August
A1	2022-08-05	Day	Asymptomatic	184.244	75.7289	8.74442	August
A1	2022-08-05	Night	Asymptomatic	30.6125	25.5218	3.53923	August
A1	2022-08-06	Day	Asymptomatic	176.632	54.7446	6.45171	August
A1	2022-08-06	Night	Asymptomatic	15.3607	13.5002	1.94859	August
A1	2022-08-07	Day	Asymptomatic	180.927	76.5288	8.77846	August
A1	2022-08-07	Night	Asymptomatic	11.3731	10.1887	1.42671	August
A1	2022-08-08	Day	Asymptomatic	179.506	53.7532	6.37933	August
A1	2022-08-08	Night	Asymptomatic	9.77355	9.74864	1.45324	August
A1	2022-08-09	Day	Asymptomatic	199.26	48.8493	5.83861	August
A1	2022-08-09	Night	Asymptomatic	33.0999	28.5101	4.03194	August
A1	2022-08-10	Day	Asymptomatic	187.842	44.9061	5.32938	August
A1	2022-08-10	Night	Asymptomatic	23.1455	14.7105	2.08038	August
A1	2022-08-11	Day	Asymptomatic	165.259	43.284	5.17343	August
A1	2022-08-11	Night	Asymptomatic	18.9754	12.525	1.80783	August
A1	2022-08-12	Day	Asymptomatic	204.943	129.062	15.5373	August
A1	2022-08-12	Night	Asymptomatic	42.2925	26.759	3.74701	August
A1	2022-08-13	Day	Asymptomatic	175.189	60.0205	6.97724	August
A1	2022-08-13	Night	Asymptomatic	14.7025	8.42433	1.17964	August
A1	2022-08-14	Day	Asymptomatic	213.626	74.3752	8.53142	August
A1	2022-08-14	Night	Asymptomatic	37.8179	27.7579	3.92556	August
A1	2022-08-15	Day	Asymptomatic	123.922	64.0692	7.39807	August
A1	2022-08-15	Night	Asymptomatic	22.7178	11.4458	1.60273	August
A1	2022-08-16	Day	Asymptomatic	146.517	65.9595	7.99876	August
A1	2022-08-16	Night	Asymptomatic	41.9847	22.1489	3.19691	August
A1	2022-08-17	Day	Asymptomatic	111.438	76.3209	8.93269	August
A1	2022-08-17	Night	Asymptomatic	19.5696	16.8136	2.28803	August
A1	2022-08-18	Day	Asymptomatic	149.104	94.6317	11.3107	August
A1	2022-08-18	Night	Asymptomatic	16.6744	10.5495	1.49193	August
A1	2022-08-19	Day	Asymptomatic	229.038	70.1008	8.14906	August
A1	2022-08-19	Night	Asymptomatic	20.6625	10.3673	1.46616	August
A1	2022-08-20	Day	Asymptomatic	190.921	64.0947	7.77262	August
A1	2022-08-20	Night	Asymptomatic	35.3444	23.566	3.23704	August
A1	2022-08-21	Day	Asymptomatic	162.798	87.8989	10.7386	August
A1	2022-08-21	Night	Asymptomatic	26.8198	17.9324	2.56178	August
A1	2022-08-22	Day	Asymptomatic	131.563	101.168	12.0065	August
A1	2022-08-22	Night	Asymptomatic	16.5418	8.5769	1.26459	August
A1	2022-08-23	Day	Asymptomatic	153.239	98.1207	11.7277	August
A1	2022-08-23	Night	Asymptomatic	27.9969	25.8188	3.76606	August
A1	2022-08-24	Day	Asymptomatic	131.382	67.2792	7.92893	August
A1	2022-08-24	Night	Asymptomatic	13.5416	11.0134	1.52729	August
A1	2022-08-25	Day	Asymptomatic	75.9625	69.5807	8.37653	August
A1	2022-08-25	Night	Asymptomatic	32.263	13.6598	1.97163	August
A1	2022-08-26	Day	Asymptomatic	132.972	65.8757	7.93051	August
A1	2022-08-26	Night	Asymptomatic	11.5832	7.86286	1.09038	August
A1	2022-08-27	Day	Asymptomatic	145.716	73.8364	8.36033	August
A1	2022-08-27	Night	Asymptomatic	22.8509	17.5443	2.38748	August
A1	2022-08-28	Day	Asymptomatic	157.356	61.6143	7.21141	August
A1	2022-08-28	Night	Asymptomatic	28.7643	21.0336	2.9746	August
A1	2022-08-29	Day	Asymptomatic	90.0041	44.2597	5.32824	August
A1	2022-08-29	Night	Asymptomatic	28.6943	13.0348	1.88142	August
A1	2022-08-30	Day	Asymptomatic	127.77	68.3961	8.00516	August
A1	2022-08-30	Night	Asymptomatic	11.4483	11.8092	1.63764	August
A1	2022-08-31	Day	Asymptomatic	150.481	72.3429	8.46709	August
A1	2022-08-31	Night	Asymptomatic	37.724	21.6633	3.00416	August
A1	2022-09-01	Day	Asymptomatic	124.419	60.2341	7.25133	September
A1	2022-09-01	Night	Asymptomatic	18.1007	20.4351	2.9193	September
A1	2022-09-02	Day	Asymptomatic	99.8069	65.5992	7.62576	September
A1	2022-09-02	Night	Asymptomatic	21.0884	16.4135	2.27615	September
A1	2022-09-03	Day	Asymptomatic	90.9374	60.0903	7.03303	September
A1	2022-09-03	Night	Asymptomatic	28.1179	15.6971	2.19803	September
A1	2022-09-04	Day	Asymptomatic	56.2649	37.3742	4.37431	September
A1	2022-09-04	Night	Asymptomatic	10.2321	9.33433	1.45778	September
A1	2022-09-05	Day	Asymptomatic	122.379	81.0061	9.35378	September
A1	2022-09-05	Night	Asymptomatic	23.0131	13.3828	1.95208	September
A1	2022-09-06	Day	Asymptomatic	56.6444	60.9715	7.0878	September
A1	2022-09-06	Night	Asymptomatic	11.4058	7.17102	0.985015	September
A1	2022-09-07	Day	Asymptomatic	77.2048	62.9715	7.52654	September
A1	2022-09-07	Night	Asymptomatic	25.3703	8.80179	1.28387	September
A1	2022-09-08	Day	Asymptomatic	99.1445	67.4521	8.06207	September
A1	2022-09-08	Night	Asymptomatic	23.7046	15.1971	2.1492	September
A1	2022-09-09	Day	Asymptomatic	NA	0	0	September
A1	2022-09-09	Night	Asymptomatic	11.5189	14.5029	2.03081	September
A1	2022-09-10	Day	Asymptomatic	NA	0	0	September
A1	2022-09-10	Night	Asymptomatic	4.79557	13.2384	2.04273	September
A1	2022-09-11	Day	Asymptomatic	56.9558	43.3592	4.97364	September
A1	2022-09-11	Night	Asymptomatic	8.65915	11.0764	1.52147	September
A1	2022-09-12	Day	Asymptomatic	48.3269	37.4539	4.64558	September
A1	2022-09-12	Night	Asymptomatic	9.89775	6.28577	0.958571	September
A1	2022-09-13	Day	Asymptomatic	102.172	58.4846	6.75322	September
A1	2022-09-13	Night	Asymptomatic	16.6504	10.6845	1.46763	September
A1	2022-09-14	Day	Asymptomatic	94.8064	44.207	5.20984	September
A1	2022-09-14	Night	Asymptomatic	12.6021	10.6057	1.4568	September
A1	2022-09-15	Day	Asymptomatic	97.6675	41.6039	4.6808	September
A1	2022-09-15	Night	Asymptomatic	19.4404	10.691	1.54312	September
A1	2022-09-16	Day	Asymptomatic	101.531	48.1875	5.42151	September
A1	2022-09-16	Night	Asymptomatic	27.6405	6.06182	0.817376	September
A1	2022-09-17	Day	Asymptomatic	18.8228	42.5071	4.72302	September
A1	2022-09-17	Night	Asymptomatic	8.25831	12.0155	1.57772	September
A1	2022-09-18	Day	Asymptomatic	NA	0	0	September
A1	2022-09-18	Night	Asymptomatic	NA	0	0	September
A1	2022-09-19	Day	Asymptomatic	NA	0	0	September
A1	2022-09-19	Night	Asymptomatic	NA	0	0	September
A1	2022-09-20	Day	Asymptomatic	NA	0	0	September
A1	2022-09-20	Night	Asymptomatic	NA	0	0	September
A1	2022-09-21	Day	Asymptomatic	NA	0	0	September
A1	2022-09-21	Night	Asymptomatic	0.912024	3.63328	0.494427	September
A1	2022-09-22	Day	Asymptomatic	73.2334	50.5625	5.9179	September
A1	2022-09-22	Night	Asymptomatic	4.62778	5.37137	0.744875	September
A1	2022-09-23	Day	Asymptomatic	90.0791	42.4378	5.00134	September
A1	2022-09-23	Night	Asymptomatic	12.5263	9.70605	1.33323	September
A1	2022-09-24	Day	Asymptomatic	64.6469	44.514	5.07284	September
A1	2022-09-24	Night	Asymptomatic	13.3487	12.216	1.6472	September
A1	2022-09-25	Day	Asymptomatic	83.3224	46.3345	5.35025	September
A1	2022-09-25	Night	Asymptomatic	14.6386	14.4703	2.0464	September
A1	2022-09-26	Day	Asymptomatic	79.2546	34.5154	4.06768	September
A1	2022-09-26	Night	Asymptomatic	15.0374	9.07441	1.22359	September
A1	2022-09-27	Day	Asymptomatic	82.0381	40.9176	4.72476	September
A1	2022-09-27	Night	Asymptomatic	23.1163	17.2478	2.39184	September
A1	2022-09-28	Day	Asymptomatic	80.3719	41.7062	4.88135	September
A1	2022-09-28	Night	Asymptomatic	10.0449	9.46357	1.32516	September
A1	2022-09-29	Day	Asymptomatic	64.4689	33.7826	3.87512	September
A1	2022-09-29	Night	Asymptomatic	24.3936	18.2829	2.63892	September
A1	2022-09-30	Day	Asymptomatic	15.8033	8.36811	1.78409	September
A1	2022-09-30	Night	Asymptomatic	8.31092	5.59732	1.07721	September
A1	NA	Night	Asymptomatic	17.7095	15.2038	1.35446	NA
A2	2022-05-11	Night	Asymptomatic	11.7795	11.0498	5.52489	May
A2	2022-05-12	Day	Asymptomatic	50.4823	28.5302	3.29438	May
A2	2022-05-12	Night	Asymptomatic	9.31457	10.316	1.43057	May
A2	2022-05-13	Day	Asymptomatic	87.6078	34.0256	3.903	May
A2	2022-05-13	Night	Asymptomatic	28.0876	14.598	2.00519	May
A2	2022-05-14	Day	Asymptomatic	116.203	50.3291	5.89058	May
A2	2022-05-14	Night	Asymptomatic	12.6922	18.4835	2.5389	May
A2	2022-05-15	Day	Asymptomatic	0.0497463	0.32698	0.0377564	May
A2	2022-05-15	Night	Asymptomatic	0.0217922	0.155627	0.0217922	May
A2	2022-05-16	Day	Asymptomatic	NA	0	0	May
A2	2022-05-16	Night	Asymptomatic	1.15496	4.26099	0.579848	May
A2	2022-05-17	Day	Asymptomatic	152.799	54.5325	6.13538	May
A2	2022-05-17	Night	Asymptomatic	12.3827	7.10389	0.949297	May
A2	2022-05-18	Day	Asymptomatic	134.45	48.7613	5.70708	May
A2	2022-05-18	Night	Asymptomatic	15.6717	9.25203	1.22546	May
A2	2022-05-19	Day	Asymptomatic	154.977	62.5735	7.13091	May
A2	2022-05-19	Night	Asymptomatic	26.6031	15.1894	2.12695	May
A2	2022-05-20	Day	Asymptomatic	108.37	58.1455	6.85252	May
A2	2022-05-20	Night	Asymptomatic	16.8379	11.6197	1.6949	May
A2	2022-05-21	Day	Asymptomatic	140.255	60.4773	8.01041	May
A2	2022-05-21	Night	Asymptomatic	22.8796	16.6897	2.57528	May
A2	2022-05-22	Day	Asymptomatic	100.809	49.0762	6.04086	May
A2	2022-05-22	Night	Asymptomatic	8.07017	6.51351	0.940144	May
A2	2022-05-23	Day	Asymptomatic	120.607	40.6556	4.96687	May
A2	2022-05-23	Night	Asymptomatic	22.2357	10.4343	1.50606	May
A2	2022-05-24	Day	Asymptomatic	125.354	52.1173	6.51467	May
A2	2022-05-24	Night	Asymptomatic	17.616	12.8792	1.87862	May
A2	2022-05-25	Day	Asymptomatic	109.81	38.9769	4.76179	May
A2	2022-05-25	Night	Asymptomatic	32.2329	17.8174	2.59893	May
A2	2022-05-26	Day	Asymptomatic	92.1515	55.6562	6.74931	May
A2	2022-05-26	Night	Asymptomatic	17.2236	14.9874	2.18613	May
A2	2022-05-27	Day	Asymptomatic	126.576	29.3377	3.41044	May
A2	2022-05-27	Night	Asymptomatic	28.8597	18.5901	2.65574	May
A2	2022-05-28	Day	Asymptomatic	117.324	49.273	5.80688	May
A2	2022-05-28	Night	Asymptomatic	15.8641	10.44	1.44777	May
A2	2022-05-29	Day	Asymptomatic	62.1122	39.5286	4.56437	May
A2	2022-05-29	Night	Asymptomatic	7.78594	9.65651	1.36564	May
A2	2022-05-30	Day	Asymptomatic	78.67	32.6851	3.79957	May
A2	2022-05-30	Night	Asymptomatic	20.8277	12.5063	1.76866	May
A2	2022-05-31	Day	Asymptomatic	76.603	61.2474	6.89087	May
A2	2022-05-31	Night	Asymptomatic	8.07725	6.81533	0.918979	May
A2	2022-06-01	Day	Asymptomatic	145.995	69.6417	7.8353	June
A2	2022-06-01	Night	Asymptomatic	20.3662	14.0606	1.86237	June
A2	2022-06-02	Day	Asymptomatic	144.492	62.8046	6.97829	June
A2	2022-06-02	Night	Asymptomatic	23.3271	13.3837	1.78848	June
A2	2022-06-03	Day	Asymptomatic	94.6829	81.5744	9.54756	June
A2	2022-06-03	Night	Asymptomatic	14.4797	16.1691	2.30987	June
A2	2022-06-04	Day	Asymptomatic	0.0438711	0.217849	0.024989	June
A2	2022-06-04	Night	Asymptomatic	NA	0	0	June
A2	2022-06-05	Day	Asymptomatic	NA	0	0	June
A2	2022-06-05	Night	Asymptomatic	NA	0	0	June
A2	2022-06-06	Day	Asymptomatic	NA	0	0	June
A2	2022-06-06	Night	Asymptomatic	NA	0	0	June
A2	2022-06-07	Day	Asymptomatic	NA	0	0	June
A2	2022-06-07	Night	Asymptomatic	NA	0	0	June
A2	2022-06-08	Day	Asymptomatic	NA	0	0	June
A2	2022-06-08	Night	Asymptomatic	0.945298	3.50754	0.50627	June
A2	2022-06-09	Day	Asymptomatic	62.0998	62.118	7.22108	June
A2	2022-06-09	Night	Asymptomatic	12.7614	18.5903	2.65576	June
A2	2022-06-10	Day	Asymptomatic	134.725	48.0323	5.50969	June
A2	2022-06-10	Night	Asymptomatic	14.7718	16.1588	2.26268	June
A2	2022-06-11	Day	Asymptomatic	101.354	40.41	4.69757	June
A2	2022-06-11	Night	Asymptomatic	10.6603	8.9907	1.3554	June
A2	2022-06-12	Day	Asymptomatic	110.365	42.3745	4.99388	June
A2	2022-06-12	Night	Asymptomatic	21.54	11.2755	1.5344	June
A2	2022-06-13	Day	Asymptomatic	97.3018	50.8555	5.83352	June
A2	2022-06-13	Night	Asymptomatic	15.2139	9.31785	1.29215	June
A2	2022-06-14	Day	Asymptomatic	138.27	46.1345	5.36303	June
A2	2022-06-14	Night	Asymptomatic	24.2661	11.5694	1.62004	June
A2	2022-06-15	Day	Asymptomatic	101.598	32.0711	3.72818	June
A2	2022-06-15	Night	Asymptomatic	16.8867	8.71674	1.17537	June
A2	2022-06-16	Day	Asymptomatic	124.453	47.128	5.44187	June
A2	2022-06-16	Night	Asymptomatic	12.7988	14.7815	2.03039	June
A2	2022-06-17	Day	Asymptomatic	149.844	47.2088	5.64253	June
A2	2022-06-17	Night	Asymptomatic	18.6085	17.9994	2.44941	June
A2	2022-06-18	Day	Asymptomatic	96.533	55.2462	6.51082	June
A2	2022-06-18	Night	Asymptomatic	12.365	9.11316	1.26377	June
A2	2022-06-19	Day	Asymptomatic	108.612	37.5844	4.52463	June
A2	2022-06-19	Night	Asymptomatic	24.6387	14.3272	2.15991	June
A2	2022-06-20	Day	Asymptomatic	116.608	20.6293	2.41448	June
A2	2022-06-20	Night	Asymptomatic	12.4937	15.3001	2.16376	June
A2	2022-06-21	Day	Asymptomatic	99.8146	89.6814	10.2201	June
A2	2022-06-21	Night	Asymptomatic	11.181	17.4897	2.52443	June
A2	2022-06-22	Day	Asymptomatic	NA	0	0	June
A2	2022-06-22	Night	Asymptomatic	NA	0	0	June
A2	2022-06-23	Day	Asymptomatic	NA	0	0	June
A2	2022-06-23	Night	Asymptomatic	0.665205	2.50833	0.351237	June
A2	2022-06-24	Day	Asymptomatic	89.2018	44.0003	5.04718	June
A2	2022-06-24	Night	Asymptomatic	12.3804	11.7421	1.67744	June
A2	2022-06-25	Day	Asymptomatic	109.381	61.1136	7.05679	June
A2	2022-06-25	Night	Asymptomatic	27.7777	20.2353	2.80613	June
A2	2022-06-26	Day	Asymptomatic	120.707	54.154	6.33824	June
A2	2022-06-26	Night	Asymptomatic	14.3522	12.4239	1.7397	June
A2	2022-06-27	Day	Asymptomatic	81.8051	55.8173	6.53292	June
A2	2022-06-27	Night	Asymptomatic	16.18	11.5403	1.61597	June
A2	2022-06-28	Day	Asymptomatic	101.349	44.7147	5.06294	June
A2	2022-06-28	Night	Asymptomatic	8.81938	7.82182	1.08469	June
A2	2022-06-29	Day	Asymptomatic	144.233	67.5533	7.7489	June
A2	2022-06-29	Night	Asymptomatic	24.4906	15.71	2.09934	June
A2	2022-06-30	Day	Asymptomatic	105.002	63.0573	7.00637	June
A2	2022-06-30	Night	Asymptomatic	21.8957	17.6038	2.3737	June
A2	2022-07-01	Day	Asymptomatic	60.56	40.6945	4.699	July
A2	2022-07-01	Night	Asymptomatic	16.5272	7.53296	1.06532	July
A2	2022-07-02	Day	Asymptomatic	121.033	73.7995	8.63758	July
A2	2022-07-02	Night	Asymptomatic	17.0484	10.6281	1.42024	July
A2	2022-07-03	Day	Asymptomatic	112.364	55.8486	6.32361	July
A2	2022-07-03	Night	Asymptomatic	14.6334	12.572	1.85364	July
A2	2022-07-04	Day	Asymptomatic	115.646	56.124	6.75653	July
A2	2022-07-04	Night	Asymptomatic	14.9666	10.1827	1.44005	July
A2	2022-07-05	Day	Asymptomatic	133.026	49.1914	5.79726	July
A2	2022-07-05	Night	Asymptomatic	15.7103	12.1736	1.72161	July
A2	2022-07-06	Day	Asymptomatic	78.6725	51.3758	6.27656	July
A2	2022-07-06	Night	Asymptomatic	13.0289	6.79229	0.970328	July
A2	2022-07-07	Day	Asymptomatic	122.466	57.3074	7.05406	July
A2	2022-07-07	Night	Asymptomatic	18.1233	13.7494	1.94446	July
A2	2022-07-08	Day	Asymptomatic	188.862	41.4918	5.03162	July
A2	2022-07-08	Night	Asymptomatic	25.1527	25.804	3.72449	July
A2	2022-07-09	Day	Asymptomatic	178.741	59.4341	6.90908	July
A2	2022-07-09	Night	Asymptomatic	21.0355	14.1844	1.94838	July
A2	2022-07-10	Day	Asymptomatic	206.865	43.3919	5.51077	July
A2	2022-07-10	Night	Asymptomatic	28.6892	23.8094	3.33398	July
A2	2022-07-11	Day	Asymptomatic	179.533	60.218	7.04798	July
A2	2022-07-11	Night	Asymptomatic	13.3464	15.2018	2.14985	July
A2	2022-07-12	Day	Asymptomatic	121.6	52.3843	6.13111	July
A2	2022-07-12	Night	Asymptomatic	8.52602	7.96748	1.0647	July
A2	2022-07-13	Day	Asymptomatic	139.012	36.6204	4.20064	July
A2	2022-07-13	Night	Asymptomatic	17.6657	11.5584	1.63461	July
A2	2022-07-14	Day	Asymptomatic	169.787	60.7832	6.92689	July
A2	2022-07-14	Night	Asymptomatic	28.0489	15.8171	2.25959	July
A2	2022-07-15	Day	Asymptomatic	100.993	48.5553	5.60668	July
A2	2022-07-15	Night	Asymptomatic	24.3713	15.9587	2.1717	July
A2	2022-07-16	Day	Asymptomatic	162.431	48.0573	5.96077	July
A2	2022-07-16	Night	Asymptomatic	20.2615	13.527	1.95245	July
A2	2022-07-17	Day	Asymptomatic	153.412	51.1116	6.02356	July
A2	2022-07-17	Night	Asymptomatic	15.878	13.4808	1.98763	July
A2	2022-07-18	Day	Asymptomatic	134.292	37.8912	4.56156	July
A2	2022-07-18	Night	Asymptomatic	18.4744	22.8305	3.16602	July
A2	2022-07-19	Day	Asymptomatic	148.79	32.6911	3.87972	July
A2	2022-07-19	Night	Asymptomatic	26.6075	28.0725	3.85606	July
A2	2022-07-20	Day	Asymptomatic	102.589	58.75	7.12449	July
A2	2022-07-20	Night	Asymptomatic	10.2751	15.9344	2.32427	July
A2	2022-07-21	Day	Asymptomatic	41.7859	25.8083	3.02063	July
A2	2022-07-21	Night	Asymptomatic	22.4175	6.95216	1.01408	July
A2	2022-07-22	Day	Asymptomatic	22.8731	12.0908	1.76363	July
A2	2022-07-22	Night	Asymptomatic	25.3315	14.9349	2.39149	July
A2	2022-07-23	Day	Asymptomatic	108.043	55.6854	6.60864	July
A2	2022-07-23	Night	Asymptomatic	23.0599	11.4292	1.72301	July
A2	2022-07-24	Day	Asymptomatic	42.4774	31.3543	3.91929	July
A2	2022-07-24	Night	Asymptomatic	8.42011	7.45846	1.27912	July
A2	2022-07-25	Day	Asymptomatic	48.3798	60.1504	6.99234	July
A2	2022-07-25	Night	Asymptomatic	8.03955	10.9863	1.71578	July
A2	2022-07-26	Day	Asymptomatic	NA	0	0	July
A2	2022-07-26	Night	Asymptomatic	NA	0	0	July
A2	2022-07-27	Day	Asymptomatic	NA	0	0	July
A2	2022-07-27	Night	Asymptomatic	1.73468	5.54404	0.826456	July
A2	2022-07-28	Day	Asymptomatic	61.1315	50.6093	5.96436	July
A2	2022-07-28	Night	Asymptomatic	8.69595	8.79028	1.35637	July
A2	2022-07-29	Day	Asymptomatic	69.5019	48.9189	5.8056	July
A2	2022-07-29	Night	Asymptomatic	24.674	10.1097	1.42973	July
A2	2022-07-30	Day	Asymptomatic	80.2195	46.0696	5.42936	July
A2	2022-07-30	Night	Asymptomatic	23.8113	12.8925	1.98935	July
A2	2022-07-31	Day	Asymptomatic	71.9402	46.3875	5.62531	July
A2	2022-07-31	Night	Asymptomatic	17.214	11.5203	1.61317	July
A2	2022-08-01	Day	Asymptomatic	145.146	66.4049	7.99421	August
A2	2022-08-01	Night	Asymptomatic	17.6422	9.13717	1.27946	August
A2	2022-08-02	Day	Asymptomatic	91.9132	63.3069	7.73417	August
A2	2022-08-02	Night	Asymptomatic	19.9223	11.0175	1.62443	August
A2	2022-08-03	Day	Asymptomatic	143.882	68.3891	8.17406	August
A2	2022-08-03	Night	Asymptomatic	21.1351	11.4577	1.5889	August
A2	2022-08-04	Day	Asymptomatic	131.21	61.1019	7.05544	August
A2	2022-08-04	Night	Asymptomatic	19.8113	10.8159	1.73193	August
A2	2022-08-05	Day	Asymptomatic	92.7486	50.485	5.7533	August
A2	2022-08-05	Night	Asymptomatic	8.09114	5.01263	0.688537	August
A2	2022-08-06	Day	Asymptomatic	121.152	42.1198	4.86357	August
A2	2022-08-06	Night	Asymptomatic	15.5541	12.7134	1.83502	August
A2	2022-08-07	Day	Asymptomatic	117.83	44.1108	5.12778	August
A2	2022-08-07	Night	Asymptomatic	18.7266	9.5072	1.31841	August
A2	2022-08-08	Day	Asymptomatic	112.895	42.8894	5.23978	August
A2	2022-08-08	Night	Asymptomatic	14.4364	7.69662	1.14734	August
A2	2022-08-09	Day	Asymptomatic	106.621	32.989	3.88779	August
A2	2022-08-09	Night	Asymptomatic	10.8002	10.5113	1.58464	August
A2	2022-08-10	Day	Asymptomatic	113.406	30.8376	3.82494	August
A2	2022-08-10	Night	Asymptomatic	17.9836	11.3207	1.55502	August
A2	2022-08-11	Day	Asymptomatic	101.727	27.9054	3.26608	August
A2	2022-08-11	Night	Asymptomatic	14.5767	10.5244	1.48838	August
A2	2022-08-12	Day	Asymptomatic	119.867	80.0714	9.0663	August
A2	2022-08-12	Night	Asymptomatic	20.8748	11.7564	1.71484	August
A2	2022-08-13	Day	Asymptomatic	121.498	37.905	4.66578	August
A2	2022-08-13	Night	Asymptomatic	18.4465	11.4895	1.59331	August
A2	2022-08-14	Day	Asymptomatic	150.148	62.053	6.98151	August
A2	2022-08-14	Night	Asymptomatic	22.5627	16.0897	2.25301	August
A2	2022-08-15	Day	Asymptomatic	87.9593	52.7438	6.01072	August
A2	2022-08-15	Night	Asymptomatic	19.5572	13.962	1.93619	August
A2	2022-08-16	Day	Asymptomatic	109.962	51.9503	5.99871	August
A2	2022-08-16	Night	Asymptomatic	19.5543	21.9764	3.17203	August
A2	2022-08-17	Day	Asymptomatic	131.179	36.5296	4.33527	August
A2	2022-08-17	Night	Asymptomatic	69.849	28.7164	4.0211	August
A2	2022-08-18	Day	Asymptomatic	63.7664	60.4805	6.89239	August
A2	2022-08-18	Night	Asymptomatic	16.4403	16.5752	2.2556	August
A2	2022-08-19	Day	Asymptomatic	72.9071	37.8314	4.42782	August
A2	2022-08-19	Night	Asymptomatic	5.90836	6.0243	0.827501	August
A2	2022-08-20	Day	Asymptomatic	132.982	61.6483	7.02548	August
A2	2022-08-20	Night	Asymptomatic	21.6006	14.8668	1.98666	August
A2	2022-08-21	Day	Asymptomatic	89.5458	44.2385	5.07451	August
A2	2022-08-21	Night	Asymptomatic	8.57516	8.31061	1.1206	August
A2	2022-08-22	Day	Asymptomatic	74.1443	83.4599	9.76824	August
A2	2022-08-22	Night	Asymptomatic	23.413	13.6525	1.93076	August
A2	2022-08-23	Day	Asymptomatic	64.9462	59.8073	7.04835	August
A2	2022-08-23	Night	Asymptomatic	5.6328	6.57713	0.895033	August
A2	2022-08-24	Day	Asymptomatic	96.1906	60.3579	7.16316	August
A2	2022-08-24	Night	Asymptomatic	18.7747	9.22738	1.30495	August
A2	2022-08-25	Day	Asymptomatic	38.8332	23.9419	2.86161	August
A2	2022-08-25	Night	Asymptomatic	24.2733	17.4377	2.54356	August
A2	2022-08-26	Day	Asymptomatic	96.129	52.4681	6.0993	August
A2	2022-08-26	Night	Asymptomatic	27.3508	13.386	1.87442	August
A2	2022-08-27	Day	Asymptomatic	116.07	52.6727	6.12308	August
A2	2022-08-27	Night	Asymptomatic	20.9401	13.9795	1.95752	August
A2	2022-08-28	Day	Asymptomatic	150.485	73.2136	9.01198	August
A2	2022-08-28	Night	Asymptomatic	27.3273	12.7942	1.77423	August
A2	2022-08-29	Day	Asymptomatic	84.9061	27.8229	3.21271	August
A2	2022-08-29	Night	Asymptomatic	38.6348	25.9949	3.67624	August
A2	2022-08-30	Day	Asymptomatic	82.6445	59.6642	7.08084	August
A2	2022-08-30	Night	Asymptomatic	10.0427	7.46938	1.026	August
A2	2022-08-31	Day	Asymptomatic	106.457	69.1606	8.03976	August
A2	2022-08-31	Night	Asymptomatic	18.6369	13.1336	1.93644	August
A2	2022-09-01	Day	Asymptomatic	100.904	57.6339	6.568	September
A2	2022-09-01	Night	Asymptomatic	23.7836	15.2305	2.15392	September
A2	2022-09-02	Day	Asymptomatic	114.674	76.7664	8.92391	September
A2	2022-09-02	Night	Asymptomatic	24.9608	9.85063	1.36604	September
A2	2022-09-03	Day	Asymptomatic	87.6766	70.868	8.12912	September
A2	2022-09-03	Night	Asymptomatic	11.9084	6.81208	0.918541	September
A2	2022-09-04	Day	Asymptomatic	62.3461	44.3294	5.15319	September
A2	2022-09-04	Night	Asymptomatic	11.7239	9.62111	1.32156	September
A2	2022-09-05	Day	Asymptomatic	90.0508	79.7232	9.3309	September
A2	2022-09-05	Night	Asymptomatic	9.98561	11.5129	1.61212	September
A2	2022-09-06	Day	Asymptomatic	89.9026	61.462	7.14481	September
A2	2022-09-06	Night	Asymptomatic	25.2996	17.2631	2.37127	September
A2	2022-09-07	Day	Asymptomatic	76.4394	71.8165	8.6457	September
A2	2022-09-07	Night	Asymptomatic	28.9038	9.74996	1.39285	September
A2	2022-09-08	Day	Asymptomatic	59.8999	58.9522	6.89984	September
A2	2022-09-08	Night	Asymptomatic	25.5756	10.8226	1.4866	September
A2	2022-09-09	Day	Asymptomatic	4.56612	10.0209	1.18098	September
A2	2022-09-09	Night	Asymptomatic	10.6891	12.4814	1.82061	September
A2	2022-09-10	Day	Asymptomatic	NA	0	0	September
A2	2022-09-10	Night	Asymptomatic	0.75623	2.79941	0.384529	September
A2	2022-09-11	Day	Asymptomatic	64.4376	58.3517	6.97436	September
A2	2022-09-11	Night	Asymptomatic	10.4221	7.16398	1.00316	September
A2	2022-09-12	Day	Asymptomatic	67.7427	53.9433	6.49401	September
A2	2022-09-12	Night	Asymptomatic	16.0656	9.93962	1.55231	September
A2	2022-09-13	Day	Asymptomatic	79.5124	56.5034	6.52445	September
A2	2022-09-13	Night	Asymptomatic	8.76332	8.56481	1.19931	September
A2	2022-09-14	Day	Asymptomatic	91.6772	71.5325	8.6115	September
A2	2022-09-14	Night	Asymptomatic	10.6392	13.0418	1.80857	September
A2	2022-09-15	Day	Asymptomatic	100.608	61.292	7.43275	September
A2	2022-09-15	Night	Asymptomatic	13.4576	12.9638	1.79775	September
A2	2022-09-16	Day	Asymptomatic	98.5506	61.1357	7.10688	September
A2	2022-09-16	Night	Asymptomatic	12.888	8.75673	1.21434	September
A2	2022-09-17	Day	Asymptomatic	0.711209	3.17289	0.373928	September
A2	2022-09-17	Night	Asymptomatic	8.0762	9.78624	1.39803	September
A2	2022-09-18	Day	Asymptomatic	NA	0	0	September
A2	2022-09-18	Night	Asymptomatic	NA	0	0	September
A2	2022-09-19	Day	Asymptomatic	NA	0	0	September
A2	2022-09-19	Night	Asymptomatic	NA	0	0	September
A2	2022-09-20	Day	Asymptomatic	NA	0	0	September
A2	2022-09-20	Night	Asymptomatic	NA	0	0	September
A2	2022-09-21	Day	Asymptomatic	NA	0	0	September
A2	2022-09-21	Night	Asymptomatic	2.60806	8.28824	1.13848	September
A2	2022-09-22	Day	Asymptomatic	77.3766	59.9022	7.10909	September
A2	2022-09-22	Night	Asymptomatic	14.0206	9.1021	1.22733	September
A2	2022-09-23	Day	Asymptomatic	91.1625	63.8687	7.42459	September
A2	2022-09-23	Night	Asymptomatic	8.79621	5.4754	0.807303	September
A2	2022-09-24	Day	Asymptomatic	68.6339	52.0406	6.17609	September
A2	2022-09-24	Night	Asymptomatic	15.9644	8.0503	1.13849	September
A2	2022-09-25	Day	Asymptomatic	84.0788	50.5303	6.12769	September
A2	2022-09-25	Night	Asymptomatic	8.51179	8.96563	1.36725	September
A2	2022-09-26	Day	Asymptomatic	71.0613	40.3486	4.7885	September
A2	2022-09-26	Night	Asymptomatic	17.7373	8.12724	1.43671	September
A2	2022-09-27	Day	Asymptomatic	67.6209	54.7796	6.41146	September
A2	2022-09-27	Night	Asymptomatic	13.5012	10.1305	1.40485	September
A2	2022-09-28	Day	Asymptomatic	76.0242	54.1661	6.66739	September
A2	2022-09-28	Night	Asymptomatic	11.1606	8.00955	1.25088	September
A2	2022-09-29	Day	Asymptomatic	44.5246	32.3626	4.14361	September
A2	2022-09-29	Night	Asymptomatic	17.627	10.0117	1.79815	September
A2	2022-09-30	Day	Asymptomatic	14.5997	11.2615	1.47871	September
A2	2022-09-30	Night	Asymptomatic	14.3514	8.7562	1.25089	September
A2	NA	Night	Asymptomatic	12.5205	12.0809	1.08055	NA
A3	2022-05-01	Day	Asymptomatic	NA	0	0	May
A3	2022-05-01	Night	Asymptomatic	NA	0	0	May
A3	2022-05-02	Day	Asymptomatic	NA	0	0	May
A3	2022-05-02	Night	Asymptomatic	NA	0	0	May
A3	2022-05-03	Day	Asymptomatic	NA	0	0	May
A3	2022-05-03	Night	Asymptomatic	NA	0	0	May
A3	2022-05-04	Day	Asymptomatic	NA	0	0	May
A3	2022-05-04	Night	Asymptomatic	NA	0	0	May
A3	2022-05-05	Day	Asymptomatic	NA	0	0	May
A3	2022-05-05	Night	Asymptomatic	NA	0	0	May
A3	2022-05-06	Day	Asymptomatic	NA	0	0	May
A3	2022-05-06	Night	Asymptomatic	NA	0	0	May
A3	2022-05-07	Day	Asymptomatic	0.017624	0.148503	0.017624	May
A3	2022-05-07	Night	Asymptomatic	NA	0	0	May
A3	2022-05-08	Day	Asymptomatic	0.0762333	0.609866	0.0762333	May
A3	2022-05-08	Night	Asymptomatic	NA	0	0	May
A3	2022-05-09	Day	Asymptomatic	NA	0	0	May
A3	2022-05-09	Night	Asymptomatic	0.0708155	0.458937	0.0708155	May
A3	2022-05-10	Day	Asymptomatic	NA	0	0	May
A3	2022-05-10	Night	Asymptomatic	NA	0	0	May
A3	2022-05-11	Day	Asymptomatic	NA	0	0	May
A3	2022-05-11	Night	Asymptomatic	1.43285	5.02613	0.696998	May
A3	2022-05-12	Day	Asymptomatic	109.141	52.1709	6.06475	May
A3	2022-05-12	Night	Asymptomatic	6.09824	7.82018	1.09504	May
A3	2022-05-13	Day	Asymptomatic	229.344	89.055	10.4952	May
A3	2022-05-13	Night	Asymptomatic	34.3094	17.4221	2.41601	May
A3	2022-05-14	Day	Asymptomatic	262.662	93.343	10.8509	May
A3	2022-05-14	Night	Asymptomatic	45.8219	27.913	3.87084	May
A3	2022-05-15	Day	Asymptomatic	199.597	132.779	15.4352	May
A3	2022-05-15	Night	Asymptomatic	43.706	21.0272	2.97369	May
A3	2022-05-16	Day	Asymptomatic	192.036	142.33	16.6584	May
A3	2022-05-16	Night	Asymptomatic	44.5598	41.0047	5.47949	May
A3	2022-05-17	Day	Asymptomatic	307.18	146.541	17.515	May
A3	2022-05-17	Night	Asymptomatic	43.0574	14.3495	1.97106	May
A3	2022-05-18	Day	Asymptomatic	266.317	126.48	14.8034	May
A3	2022-05-18	Night	Asymptomatic	30.7965	20.9267	3.11956	May
A3	2022-05-19	Day	Asymptomatic	291.954	127.402	15.9252	May
A3	2022-05-19	Night	Asymptomatic	38.065	27.2555	3.8545	May
A3	2022-05-20	Day	Asymptomatic	180.723	106.213	12.5173	May
A3	2022-05-20	Night	Asymptomatic	36.112	13.3239	1.81315	May
A3	2022-05-21	Day	Asymptomatic	214.926	109.789	13.7236	May
A3	2022-05-21	Night	Asymptomatic	16.8143	19.0778	2.75365	May
A3	2022-05-22	Day	Asymptomatic	214.427	120.833	14.3403	May
A3	2022-05-22	Night	Asymptomatic	6.62754	5.9036	0.818683	May
A3	2022-05-23	Day	Asymptomatic	138.375	71.4238	8.59841	May
A3	2022-05-23	Night	Asymptomatic	2.79919	4.88438	0.704999	May
A3	2022-05-24	Day	Asymptomatic	150.807	72.8703	8.30434	May
A3	2022-05-24	Night	Asymptomatic	4.39157	5.27955	0.770102	May
A3	2022-05-25	Day	Asymptomatic	156.626	68.7491	8.15902	May
A3	2022-05-25	Night	Asymptomatic	21.4984	20.7569	2.90655	May
A3	2022-05-26	Day	Asymptomatic	162.181	95.2572	10.9267	May
A3	2022-05-26	Night	Asymptomatic	36.3052	23.9997	3.50072	May
A3	2022-05-27	Day	Asymptomatic	243.12	74.8752	8.70407	May
A3	2022-05-27	Night	Asymptomatic	38.4414	17.7887	2.49091	May
A3	2022-05-28	Day	Asymptomatic	287.165	97.6024	11.5025	May
A3	2022-05-28	Night	Asymptomatic	45.6038	28.8339	4.11912	May
A3	2022-05-29	Day	Asymptomatic	300.314	125.759	14.4255	May
A3	2022-05-29	Night	Asymptomatic	50.0603	32.958	4.48501	May
A3	2022-05-30	Day	Asymptomatic	239.821	98.6633	11.5477	May
A3	2022-05-30	Night	Asymptomatic	53.4789	26.8949	3.6943	May
A3	2022-05-31	Day	Asymptomatic	124.183	94.1871	10.8758	May
A3	2022-05-31	Night	Asymptomatic	16.2376	7.7611	1.07627	May
A3	2022-06-01	Day	Asymptomatic	164.93	80.3575	9.34137	June
A3	2022-06-01	Night	Asymptomatic	7.46951	10.5108	1.50155	June
A3	2022-06-02	Day	Asymptomatic	303.557	146.03	17.3306	June
A3	2022-06-02	Night	Asymptomatic	33.5684	24.6512	3.5216	June
A3	2022-06-03	Day	Asymptomatic	282.664	130.188	15.2374	June
A3	2022-06-03	Night	Asymptomatic	32.0189	21.2079	2.99925	June
A3	2022-06-04	Day	Asymptomatic	135.745	56.9031	6.80122	June
A3	2022-06-04	Night	Asymptomatic	27.9302	16.5076	2.2464	June
A3	2022-06-05	Day	Asymptomatic	NA	0	0	June
A3	2022-06-05	Night	Asymptomatic	NA	0	0	June
A3	2022-06-06	Day	Asymptomatic	NA	0	0	June
A3	2022-06-06	Night	Asymptomatic	0.059485	0.420623	0.059485	June
A3	2022-06-07	Day	Asymptomatic	NA	0	0	June
A3	2022-06-07	Night	Asymptomatic	NA	0	0	June
A3	2022-06-08	Day	Asymptomatic	NA	0	0	June
A3	2022-06-08	Night	Asymptomatic	NA	0	0	June
A3	2022-06-09	Day	Asymptomatic	NA	0	0	June
A3	2022-06-09	Night	Asymptomatic	0.35547	2.12356	0.32384	June
A3	2022-06-10	Day	Asymptomatic	267.775	93.6537	11.0372	June
A3	2022-06-10	Night	Asymptomatic	17.8952	23.6782	3.34861	June
A3	2022-06-11	Day	Asymptomatic	231.972	101.011	11.9042	June
A3	2022-06-11	Night	Asymptomatic	16.1644	23.9883	3.23458	June
A3	2022-06-12	Day	Asymptomatic	219.428	85.0251	9.81785	June
A3	2022-06-12	Night	Asymptomatic	26.7717	17.8466	2.42861	June
A3	2022-06-13	Day	Asymptomatic	230.63	95.0876	10.5653	June
A3	2022-06-13	Night	Asymptomatic	30.4246	14.6139	1.93566	June
A3	2022-06-14	Day	Asymptomatic	375.676	139.515	16.329	June
A3	2022-06-14	Night	Asymptomatic	27.7752	19.2155	2.59101	June
A3	2022-06-15	Day	Asymptomatic	309.626	103.626	12.0463	June
A3	2022-06-15	Night	Asymptomatic	21.8525	19.6084	2.64399	June
A3	2022-06-16	Day	Asymptomatic	358.573	120.362	13.8065	June
A3	2022-06-16	Night	Asymptomatic	36.2038	33.5122	4.69264	June
A3	2022-06-17	Day	Asymptomatic	285.173	84.205	9.92366	June
A3	2022-06-17	Night	Asymptomatic	24.1034	20.5062	2.90001	June
A3	2022-06-18	Day	Asymptomatic	148.4	106.574	12.5598	June
A3	2022-06-18	Night	Asymptomatic	0.801541	2.1064	0.304032	June
A3	2022-06-19	Day	Asymptomatic	384.876	117.173	14.106	June
A3	2022-06-19	Night	Asymptomatic	89.0968	116.883	16.6976	June
A3	2022-06-20	Day	Asymptomatic	5.0817	13.795	1.60364	June
A3	2022-06-20	Night	Asymptomatic	91.7441	199.731	29.7741	June
A3	NA	Night	Asymptomatic	26.0228	72.8428	10.8588	NA
A4	2022-05-11	Night	Asymptomatic	19.4607	7.77489	4.48884	May
A4	2022-05-12	Day	Asymptomatic	137.187	63.369	7.46811	May
A4	2022-05-12	Night	Asymptomatic	21.6608	19.008	2.66165	May
A4	2022-05-13	Day	Asymptomatic	152.068	55.2467	6.4223	May
A4	2022-05-13	Night	Asymptomatic	24.73	33.0465	4.45599	May
A4	2022-05-14	Day	Asymptomatic	174.153	70.4137	7.97278	May
A4	2022-05-14	Night	Asymptomatic	36.4737	34.076	4.63715	May
A4	2022-05-15	Day	Asymptomatic	136.11	109.143	12.358	May
A4	2022-05-15	Night	Asymptomatic	18.7586	12.3422	1.66422	May
A4	2022-05-16	Day	Asymptomatic	127.134	137.422	15.4612	May
A4	2022-05-16	Night	Asymptomatic	37.6306	24.188	3.32247	May
A4	2022-05-17	Day	Asymptomatic	278.005	113.948	13.2462	May
A4	2022-05-17	Night	Asymptomatic	21.2561	23.6258	3.24526	May
A4	2022-05-18	Day	Asymptomatic	246.18	80.0446	9.30499	May
A4	2022-05-18	Night	Asymptomatic	25.6847	15.1683	2.1669	May
A4	2022-05-19	Day	Asymptomatic	214.163	112.761	12.7677	May
A4	2022-05-19	Night	Asymptomatic	20.5092	12.9771	1.78255	May
A4	2022-05-20	Day	Asymptomatic	164.349	104.579	12.0757	May
A4	2022-05-20	Night	Asymptomatic	8.21029	8.79152	1.19637	May
A4	2022-05-21	Day	Asymptomatic	228.256	94.329	10.8203	May
A4	2022-05-21	Night	Asymptomatic	51.1137	28.4015	3.93858	May
A4	2022-05-22	Day	Asymptomatic	283.688	126.07	14.7554	May
A4	2022-05-22	Night	Asymptomatic	38.5051	25.0672	3.51011	May
A4	2022-05-23	Day	Asymptomatic	261.092	74.2617	8.5184	May
A4	2022-05-23	Night	Asymptomatic	50.4915	32.5122	4.74239	May
A4	2022-05-24	Day	Asymptomatic	236.774	74.774	10.3693	May
A4	2022-05-24	Night	Asymptomatic	39.0149	45.6402	6.96007	May
A4	2022-05-25	Day	Asymptomatic	211.318	62.896	8.18836	May
A4	2022-05-25	Night	Asymptomatic	40.5037	27.7276	4.04448	May
A4	2022-05-26	Day	Asymptomatic	141.582	85.9813	11.1938	May
A4	2022-05-26	Night	Asymptomatic	23.4978	17.8944	2.69769	May
A4	2022-05-27	Day	Asymptomatic	235.222	51.7086	6.36489	May
A4	2022-05-27	Night	Asymptomatic	42.1697	30.9252	4.71605	May
A4	2022-05-28	Day	Asymptomatic	231.585	86.9761	10.7881	May
A4	2022-05-28	Night	Asymptomatic	28.3894	24.2148	3.60974	May
A4	2022-05-29	Day	Asymptomatic	236.061	80.9187	10.2767	May
A4	2022-05-29	Night	Asymptomatic	38.7864	36.8327	5.89796	May
A4	2022-05-30	Day	Asymptomatic	163.261	73.7939	9.44834	May
A4	2022-05-30	Night	Asymptomatic	29.8663	23.3526	3.37066	May
A4	2022-05-31	Day	Asymptomatic	154.756	100.624	12.386	May
A4	2022-05-31	Night	Asymptomatic	26.3457	15.6912	2.28879	May
A4	2022-06-01	Day	Asymptomatic	151.815	68.2941	8.81672	June
A4	2022-06-01	Night	Asymptomatic	18.6829	13.019	1.94075	June
A4	2022-06-02	Day	Asymptomatic	115.091	149.332	18.2438	June
A4	2022-06-02	Night	Asymptomatic	9.92039	13.7777	1.96824	June
A4	2022-06-03	Day	Asymptomatic	NA	0	0	June
A4	2022-06-03	Night	Asymptomatic	NA	0	0	June
A4	2022-06-04	Day	Asymptomatic	NA	0	0	June
A4	2022-06-04	Night	Asymptomatic	NA	0	0	June
A4	2022-06-05	Day	Asymptomatic	0.0884484	0.74528	0.0884484	June
A4	2022-06-05	Night	Asymptomatic	NA	0	0	June
A4	2022-06-06	Day	Asymptomatic	NA	0	0	June
A4	2022-06-06	Night	Asymptomatic	0.133614	0.916008	0.133614	June
A4	2022-06-07	Day	Asymptomatic	0.0848627	0.730016	0.0848627	June
A4	2022-06-07	Night	Asymptomatic	NA	0	0	June
A4	2022-06-08	Day	Asymptomatic	NA	0	0	June
A4	2022-06-08	Night	Asymptomatic	7.11004	21.1666	3.05513	June
A4	2022-06-09	Day	Asymptomatic	158.906	79.6498	9.01856	June
A4	2022-06-09	Night	Asymptomatic	24.7661	22.4298	3.17206	June
A4	2022-06-10	Day	Asymptomatic	271.295	88.6239	10.0996	June
A4	2022-06-10	Night	Asymptomatic	30.6372	26.5842	3.58461	June
A4	2022-06-11	Day	Asymptomatic	220.206	82.6527	9.29916	June
A4	2022-06-11	Night	Asymptomatic	20.6743	16.1291	2.13636	June
A4	2022-06-12	Day	Asymptomatic	240.895	84.9146	9.49374	June
A4	2022-06-12	Night	Asymptomatic	28.2045	23.3531	3.17795	June
A4	2022-06-13	Day	Asymptomatic	160.592	62.6634	7.14115	June
A4	2022-06-13	Night	Asymptomatic	22.8305	13.416	1.79279	June
A4	2022-06-14	Day	Asymptomatic	273.875	96.3477	10.7053	June
A4	2022-06-14	Night	Asymptomatic	54.402	46.5095	6.27135	June
A4	2022-06-15	Day	Asymptomatic	247.439	63.6244	7.02614	June
A4	2022-06-15	Night	Asymptomatic	50.4504	40.8097	5.50277	June
A4	2022-06-16	Day	Asymptomatic	267.9	73.9939	8.32496	June
A4	2022-06-16	Night	Asymptomatic	31.2881	24.3617	3.17162	June
A4	2022-06-17	Day	Asymptomatic	223.493	52.6759	6.00297	June
A4	2022-06-17	Night	Asymptomatic	26.2014	29.0547	3.81506	June
A4	2022-06-18	Day	Asymptomatic	161.461	102.413	11.596	June
A4	2022-06-18	Night	Asymptomatic	11.4087	10.4345	1.39437	June
A4	2022-06-19	Day	Asymptomatic	161.084	81.8775	9.4544	June
A4	2022-06-19	Night	Asymptomatic	35.7942	17.7199	2.43401	June
A4	2022-06-20	Day	Asymptomatic	244.77	66.4366	7.77582	June
A4	2022-06-20	Night	Asymptomatic	45.1525	36.0555	5.25924	June
A4	2022-06-21	Day	Asymptomatic	89.171	130.432	15.061	June
A4	2022-06-21	Night	Asymptomatic	15.406	22.9842	3.12776	June
A4	2022-06-22	Day	Asymptomatic	NA	0	0	June
A4	2022-06-22	Night	Asymptomatic	NA	0	0	June
A4	2022-06-30	Day	Asymptomatic	NA	0	0	June
A4	2022-06-30	Night	Asymptomatic	3.6351	8.13291	1.69583	June
A4	2022-07-01	Day	Asymptomatic	148.017	77.366	8.59622	July
A4	2022-07-01	Night	Asymptomatic	45.0239	33.7706	4.55362	July
A4	2022-07-02	Day	Asymptomatic	195.211	114.036	13.0808	July
A4	2022-07-02	Night	Asymptomatic	29.7438	24.1637	3.25824	July
A4	2022-07-03	Day	Asymptomatic	206.984	89.9121	10.2464	July
A4	2022-07-03	Night	Asymptomatic	43.0471	35.7104	4.81519	July
A4	2022-07-04	Day	Asymptomatic	161.992	51.1138	6.06609	July
A4	2022-07-04	Night	Asymptomatic	23.4487	22.3629	3.01541	July
A4	2022-07-05	Day	Asymptomatic	211.73	58.6029	6.76688	July
A4	2022-07-05	Night	Asymptomatic	51.8065	42.648	5.91421	July
A4	2022-07-06	Day	Asymptomatic	126.509	81.0718	9.48873	July
A4	2022-07-06	Night	Asymptomatic	21.3171	12.2435	1.69787	July
A4	2022-07-07	Day	Asymptomatic	166.682	59.9582	6.87768	July
A4	2022-07-07	Night	Asymptomatic	14.2978	17.651	2.38006	July
A4	2022-07-08	Day	Asymptomatic	226.975	47.8329	5.48681	July
A4	2022-07-08	Night	Asymptomatic	44.5862	33.6279	4.66335	July
A4	2022-07-09	Day	Asymptomatic	229.265	63.1662	7.39304	July
A4	2022-07-09	Night	Asymptomatic	44.7191	37.6847	5.08141	July
A4	2022-07-10	Day	Asymptomatic	179.567	40.1327	4.79678	July
A4	2022-07-10	Night	Asymptomatic	27.2904	36.229	5.07307	July
A4	2022-07-11	Day	Asymptomatic	361.86	106.543	12.3025	July
A4	2022-07-11	Night	Asymptomatic	82.3392	71.5644	9.9242	July
A4	2022-07-12	Day	Asymptomatic	141.349	46.4738	5.72052	July
A4	2022-07-12	Night	Asymptomatic	20.7447	19.6004	2.74461	July
A4	2022-07-13	Day	Asymptomatic	262.288	62.4689	7.41369	July
A4	2022-07-13	Night	Asymptomatic	37.6635	37.225	5.42982	July
A4	2022-07-14	Day	Asymptomatic	183.306	62.7018	10.7533	July
A4	2022-07-14	Night	Asymptomatic	15.8912	12.5334	2.45801	July
A4	2022-07-19	Night	Asymptomatic	3.66503	6.63598	1.60946	July
A4	2022-07-20	Day	Asymptomatic	194.2	91.0328	10.6546	July
A4	2022-07-20	Night	Asymptomatic	17.8997	18.2158	2.52607	July
A4	2022-07-21	Day	Asymptomatic	38.3486	32.5639	3.83769	July
A4	2022-07-21	Night	Asymptomatic	11.7557	10.8215	1.47261	July
A4	2022-07-22	Day	Asymptomatic	35.0892	12.9966	1.56461	July
A4	2022-07-22	Night	Asymptomatic	18.3582	15.8834	2.20263	July
A4	2022-07-23	Day	Asymptomatic	183.712	59.6772	6.98468	July
A4	2022-07-23	Night	Asymptomatic	40.053	20.7548	2.82437	July
A4	2022-07-24	Day	Asymptomatic	98.0747	85.5233	10.2958	July
A4	2022-07-24	Night	Asymptomatic	25.0981	21.4059	3.12237	July
A4	2022-07-25	Day	Asymptomatic	13.8676	28.6661	3.31008	July
A4	2022-07-25	Night	Asymptomatic	10.991	13.8722	1.92373	July
A4	2022-07-26	Day	Asymptomatic	NA	0	0	July
A4	2022-07-26	Night	Asymptomatic	NA	0	0	July
A4	2022-07-27	Day	Asymptomatic	NA	0	0	July
A4	2022-07-27	Night	Asymptomatic	0.67572	2.912	0.41182	July
A4	2022-07-28	Day	Asymptomatic	83.2336	77.2205	9.03798	July
A4	2022-07-28	Night	Asymptomatic	16.7184	13.0717	1.81272	July
A4	2022-07-29	Day	Asymptomatic	114.585	68.6611	7.87597	July
A4	2022-07-29	Night	Asymptomatic	28.1445	13.0221	1.78873	July
A4	2022-07-30	Day	Asymptomatic	54.9112	33.7597	3.95127	July
A4	2022-07-30	Night	Asymptomatic	11.8205	11.473	1.60654	July
A4	2022-07-31	Day	Asymptomatic	79.6664	51.3319	5.88817	July
A4	2022-07-31	Night	Asymptomatic	13.9153	10.8654	1.58489	July
A4	2022-08-01	Day	Asymptomatic	169.391	80.3777	9.34372	August
A4	2022-08-01	Night	Asymptomatic	28.7276	19.4291	2.77558	August
A4	2022-08-02	Day	Asymptomatic	163.659	124.218	15.7757	August
A4	2022-08-02	Night	Asymptomatic	27.5429	22.0931	3.12444	August
A4	2022-08-03	Day	Asymptomatic	205.36	89.0174	10.795	August
A4	2022-08-03	Night	Asymptomatic	31.5921	29.3375	4.06838	August
A4	2022-08-04	Day	Asymptomatic	157.804	51.0148	5.8518	August
A4	2022-08-04	Night	Asymptomatic	32.1646	16.7352	2.34339	August
A4	2022-08-05	Day	Asymptomatic	172.226	84.7339	9.91735	August
A4	2022-08-05	Night	Asymptomatic	46.8157	17.3686	2.4563	August
A4	2022-08-06	Day	Asymptomatic	177.232	60.9857	6.94996	August
A4	2022-08-06	Night	Asymptomatic	21.7766	25.0115	3.6101	August
A4	2022-08-07	Day	Asymptomatic	140.882	58.9615	6.80828	August
A4	2022-08-07	Night	Asymptomatic	17.5111	11.9176	1.65267	August
A4	2022-08-08	Day	Asymptomatic	139.633	47.8802	5.7641	August
A4	2022-08-08	Night	Asymptomatic	30.6501	17.5459	2.36589	August
A4	2022-08-09	Day	Asymptomatic	154.689	49.824	5.87181	August
A4	2022-08-09	Night	Asymptomatic	40.3306	26.9443	3.77296	August
A4	2022-08-10	Day	Asymptomatic	168.824	40.8965	4.78657	August
A4	2022-08-10	Night	Asymptomatic	29.118	20.0102	2.69817	August
A4	2022-08-11	Day	Asymptomatic	159.876	51.529	5.87228	August
A4	2022-08-11	Night	Asymptomatic	21.9023	13.1139	1.81857	August
A4	2022-08-12	Day	Asymptomatic	139.498	72.3664	8.71189	August
A4	2022-08-12	Night	Asymptomatic	17.021	13.3657	1.92918	August
A4	2022-08-13	Day	Asymptomatic	165.682	73.2173	8.62874	August
A4	2022-08-13	Night	Asymptomatic	25.824	24.9801	3.39937	August
A4	2022-08-14	Day	Asymptomatic	172.455	62.6674	7.33466	August
A4	2022-08-14	Night	Asymptomatic	36.2249	22.1708	3.2689	August
A4	2022-08-15	Day	Asymptomatic	122.091	78.2811	9.22552	August
A4	2022-08-15	Night	Asymptomatic	26.0597	12.8276	1.83251	August
A4	2022-08-16	Day	Asymptomatic	159.74	90.2788	10.031	August
A4	2022-08-16	Night	Asymptomatic	19.8978	10.1079	1.40171	August
A4	2022-08-17	Day	Asymptomatic	62.0102	44.2949	4.95232	August
A4	2022-08-17	Night	Asymptomatic	39.7514	12.898	1.75519	August
A4	2022-08-18	Day	Asymptomatic	133.094	96.4739	10.8542	August
A4	2022-08-18	Night	Asymptomatic	21.4686	22.7442	3.24917	August
A4	2022-08-19	Day	Asymptomatic	204.761	67.9895	8.1263	August
A4	2022-08-19	Night	Asymptomatic	35.707	20.2437	2.83469	August
A4	2022-08-20	Day	Asymptomatic	180.308	88.9409	10.3392	August
A4	2022-08-20	Night	Asymptomatic	27.4867	15.4877	2.21253	August
A4	2022-08-21	Day	Asymptomatic	123.213	62.0649	7.26415	August
A4	2022-08-21	Night	Asymptomatic	19.4455	13.4368	1.90025	August
A4	2022-08-22	Day	Asymptomatic	143.572	115.425	14.2078	August
A4	2022-08-22	Night	Asymptomatic	37.8528	15.1714	2.2369	August
A4	2022-08-23	Day	Asymptomatic	118.399	87.4914	10.2401	August
A4	2022-08-23	Night	Asymptomatic	17.8784	13.1894	2.01136	August
A4	2022-08-24	Day	Asymptomatic	131.301	76.3682	8.87763	August
A4	2022-08-24	Night	Asymptomatic	24.4882	13.13	1.83856	August
A4	2022-08-25	Day	Asymptomatic	50.8265	40.8636	4.9194	August
A4	2022-08-25	Night	Asymptomatic	31.5614	22.3112	3.32596	August
A4	2022-08-26	Day	Asymptomatic	130.701	69.7952	8.16891	August
A4	2022-08-26	Night	Asymptomatic	27.66	15.706	2.22116	August
A4	2022-08-27	Day	Asymptomatic	169.591	82.8628	9.904	August
A4	2022-08-27	Night	Asymptomatic	42.9056	24.0582	3.43688	August
A4	2022-08-28	Day	Asymptomatic	133.338	90.7858	10.5536	August
A4	2022-08-28	Night	Asymptomatic	20.9623	13.3988	1.89488	August
A4	2022-08-29	Day	Asymptomatic	109.544	59.2743	6.8905	August
A4	2022-08-29	Night	Asymptomatic	38.5096	26.0775	3.76397	August
A4	2022-08-30	Day	Asymptomatic	152.075	79.4725	9.05673	August
A4	2022-08-30	Night	Asymptomatic	14.6014	9.8351	1.33839	August
A4	2022-08-31	Day	Asymptomatic	112.981	70.6927	8.27395	August
A4	2022-08-31	Night	Asymptomatic	28.5302	12.1785	1.67284	August
A4	2022-09-01	Day	Asymptomatic	140.977	80.018	9.56398	September
A4	2022-09-01	Night	Asymptomatic	34.4967	19.5119	2.65524	September
A4	2022-09-02	Day	Asymptomatic	85.6184	61.7445	6.99119	September
A4	2022-09-02	Night	Asymptomatic	12.557	12.0155	1.68251	September
A4	2022-09-03	Day	Asymptomatic	103.877	68.6159	7.87079	September
A4	2022-09-03	Night	Asymptomatic	26.4619	16.0321	2.20217	September
A4	2022-09-04	Day	Asymptomatic	110.12	71.4942	8.36776	September
A4	2022-09-04	Night	Asymptomatic	17.513	10.1217	1.37738	September
A4	2022-09-05	Day	Asymptomatic	96.6848	77.9503	9.00093	September
A4	2022-09-05	Night	Asymptomatic	24.9666	17.0174	2.35989	September
A4	2022-09-06	Day	Asymptomatic	63.2607	68.407	7.74557	September
A4	2022-09-06	Night	Asymptomatic	35.3437	16.8491	2.31441	September
A4	2022-09-07	Day	Asymptomatic	118.124	102.051	12.1112	September
A4	2022-09-07	Night	Asymptomatic	20.7929	15.7955	2.21181	September
A4	2022-09-08	Day	Asymptomatic	75.259	62.0259	7.21036	September
A4	2022-09-08	Night	Asymptomatic	22.8368	14.6294	1.95494	September
A4	2022-09-09	Day	Asymptomatic	3.79576	10.1689	1.14409	September
A4	2022-09-09	Night	Asymptomatic	14.5293	19.9344	2.66384	September
A4	2022-09-10	Day	Asymptomatic	NA	0	0	September
A4	2022-09-10	Night	Asymptomatic	0.813184	2.8047	0.371492	September
A4	2022-09-11	Day	Asymptomatic	102.685	79.8262	9.09704	September
A4	2022-09-11	Night	Asymptomatic	22.0114	15.2911	2.02536	September
A4	2022-09-12	Day	Asymptomatic	94.7055	77.2757	8.58619	September
A4	2022-09-12	Night	Asymptomatic	21.5063	10.6693	1.46554	September
A4	2022-09-13	Day	Asymptomatic	159.399	119.143	13.7575	September
A4	2022-09-13	Night	Asymptomatic	42.0265	16.138	2.19611	September
A4	2022-09-14	Day	Asymptomatic	134.821	87.1051	10.563	September
A4	2022-09-14	Night	Asymptomatic	20.9586	16.1897	2.26702	September
A4	2022-09-15	Day	Asymptomatic	138.331	70.0887	8.5627	September
A4	2022-09-15	Night	Asymptomatic	21.5282	10.5372	1.46124	September
A4	2022-09-16	Day	Asymptomatic	125.051	68.76	7.88731	September
A4	2022-09-16	Night	Asymptomatic	12.6725	9.47629	1.31412	September
A4	2022-09-17	Day	Asymptomatic	58.8394	82.5745	9.5991	September
A4	2022-09-17	Night	Asymptomatic	10.4821	14.6615	2.0945	September
A4	2022-09-18	Day	Asymptomatic	0.054011	0.451888	0.054011	September
A4	2022-09-18	Night	Asymptomatic	NA	0	0	September
A4	2022-09-19	Day	Asymptomatic	NA	0	0	September
A4	2022-09-19	Night	Asymptomatic	NA	0	0	September
A4	2022-09-20	Day	Asymptomatic	NA	0	0	September
A4	2022-09-20	Night	Asymptomatic	0.0641624	0.317522	0.0449044	September
A4	2022-09-21	Day	Asymptomatic	NA	0	0	September
A4	2022-09-21	Night	Asymptomatic	0.487131	2.29229	0.324178	September
A4	2022-09-22	Day	Asymptomatic	97.569	79.4934	9.1791	September
A4	2022-09-22	Night	Asymptomatic	9.28513	9.60326	1.34473	September
A4	2022-09-23	Day	Asymptomatic	132.816	71.1888	8.16591	September
A4	2022-09-23	Night	Asymptomatic	25.1741	11.373	1.5622	September
A4	2022-09-24	Day	Asymptomatic	151.405	98.9324	11.2019	September
A4	2022-09-24	Night	Asymptomatic	53.7043	25.7192	3.67418	September
A4	2022-09-25	Day	Asymptomatic	82.9895	54.3222	6.31482	September
A4	2022-09-25	Night	Asymptomatic	14.0133	10.1676	1.43791	September
A4	2022-09-26	Day	Asymptomatic	149.365	88.0337	10.8362	September
A4	2022-09-26	Night	Asymptomatic	24.9929	16.4146	2.21334	September
A4	2022-09-27	Day	Asymptomatic	117.894	86.1964	10.0201	September
A4	2022-09-27	Night	Asymptomatic	15.6674	9.35973	1.39527	September
A4	2022-09-28	Day	Asymptomatic	119.844	79.1156	9.25978	September
A4	2022-09-28	Night	Asymptomatic	20.4796	12.5183	1.78833	September
A4	2022-09-29	Day	Asymptomatic	59.0239	47.1822	5.37691	September
A4	2022-09-29	Night	Asymptomatic	22.08	13.742	2.14614	September
A4	2022-09-30	Day	Asymptomatic	20.3892	11.4505	1.96375	September
A4	2022-09-30	Night	Asymptomatic	27.6205	20.2879	4.42718	September
A4	NA	Night	Asymptomatic	21.4082	18.6825	1.8146	NA
A5	2022-05-01	Day	Asymptomatic	NA	0	0	May
A5	2022-05-01	Night	Asymptomatic	0.0652588	0.456812	0.0652588	May
A5	2022-05-02	Day	Asymptomatic	0.151461	1.16351	0.134351	May
A5	2022-05-02	Night	Asymptomatic	0.0111147	0.0801495	0.0111147	May
A5	2022-05-03	Day	Asymptomatic	NA	0	0	May
A5	2022-05-03	Night	Asymptomatic	NA	0	0	May
A5	2022-05-04	Day	Asymptomatic	NA	0	0	May
A5	2022-05-04	Night	Asymptomatic	0.0279174	0.195422	0.0279174	May
A5	2022-05-05	Day	Asymptomatic	NA	0	0	May
A5	2022-05-05	Night	Asymptomatic	NA	0	0	May
A5	2022-05-06	Day	Asymptomatic	NA	0	0	May
A5	2022-05-06	Night	Asymptomatic	NA	0	0	May
A5	2022-05-07	Day	Asymptomatic	NA	0	0	May
A5	2022-05-07	Night	Asymptomatic	0.0308331	0.204524	0.0308331	May
A5	2022-05-08	Day	Asymptomatic	0.109183	0.553489	0.065687	May
A5	2022-05-08	Night	Asymptomatic	NA	0	0	May
A5	2022-05-09	Day	Asymptomatic	0.0982935	0.862522	0.0982935	May
A5	2022-05-09	Night	Asymptomatic	NA	0	0	May
A5	2022-05-10	Day	Asymptomatic	NA	0	0	May
A5	2022-05-10	Night	Asymptomatic	0.0586253	0.434777	0.0586253	May
A5	2022-05-11	Day	Asymptomatic	NA	0	0	May
A5	2022-05-11	Night	Asymptomatic	1.75204	5.39681	0.763225	May
A5	2022-05-12	Day	Asymptomatic	127.673	63.3308	7.31281	May
A5	2022-05-12	Night	Asymptomatic	22.8715	19.0353	2.77659	May
A5	2022-05-13	Day	Asymptomatic	157.948	57.1654	6.69071	May
A5	2022-05-13	Night	Asymptomatic	32.1963	14.7674	2.08843	May
A5	2022-05-14	Day	Asymptomatic	148.776	75.2891	8.63625	May
A5	2022-05-14	Night	Asymptomatic	37.0902	20.4678	2.92398	May
A5	2022-05-15	Day	Asymptomatic	139.753	82.1146	9.74521	May
A5	2022-05-15	Night	Asymptomatic	27.3779	21.5674	2.9625	May
A5	2022-05-16	Day	Asymptomatic	105.182	83.4556	9.70152	May
A5	2022-05-16	Night	Asymptomatic	19.1102	22.7086	3.21148	May
A5	2022-05-17	Day	Asymptomatic	214.474	92.3074	10.8038	May
A5	2022-05-17	Night	Asymptomatic	21.9758	13.3197	1.86513	May
A5	2022-05-18	Day	Asymptomatic	216.12	82.1555	9.55038	May
A5	2022-05-18	Night	Asymptomatic	36.3789	24.7221	3.36425	May
A5	2022-05-19	Day	Asymptomatic	219.637	79.9819	9.17455	May
A5	2022-05-19	Night	Asymptomatic	42.6616	36.6196	5.28558	May
A5	2022-05-20	Day	Asymptomatic	178.952	73.4596	8.6573	May
A5	2022-05-20	Night	Asymptomatic	33.9633	16.3406	2.1836	May
A5	2022-05-21	Day	Asymptomatic	194.997	96.3891	11.205	May
A5	2022-05-21	Night	Asymptomatic	26.5839	17.8537	2.4074	May
A5	2022-05-22	Day	Asymptomatic	218.882	87.7819	10.1362	May
A5	2022-05-22	Night	Asymptomatic	37.2643	19.5757	2.71466	May
A5	2022-05-23	Day	Asymptomatic	155.569	55.4679	6.87995	May
A5	2022-05-23	Night	Asymptomatic	27.5151	20.401	2.85671	May
A5	2022-05-24	Day	Asymptomatic	193.022	69.9074	8.54055	May
A5	2022-05-24	Night	Asymptomatic	17.1938	23.5634	3.20657	May
A5	2022-05-25	Day	Asymptomatic	155.368	55.2304	6.64896	May
A5	2022-05-25	Night	Asymptomatic	38.3265	24.0144	3.36269	May
A5	2022-05-26	Day	Asymptomatic	137.557	87.5513	10.6172	May
A5	2022-05-26	Night	Asymptomatic	43.7939	27.5856	3.75393	May
A5	2022-05-27	Day	Asymptomatic	200.554	57.4767	6.91939	May
A5	2022-05-27	Night	Asymptomatic	41.0849	16.6326	2.45234	May
A5	2022-05-28	Day	Asymptomatic	185.604	60.7766	7.06513	May
A5	2022-05-28	Night	Asymptomatic	33.2901	27.0388	3.78618	May
A5	2022-05-29	Day	Asymptomatic	176.892	74.8948	8.48017	May
A5	2022-05-29	Night	Asymptomatic	21.5362	14.9787	2.16198	May
A5	2022-05-30	Day	Asymptomatic	143.079	63.557	7.59652	May
A5	2022-05-30	Night	Asymptomatic	17.767	9.1174	1.28939	May
A5	2022-05-31	Day	Asymptomatic	125.293	93.5202	10.8715	May
A5	2022-05-31	Night	Asymptomatic	30.5866	14.2701	2.05972	May
A5	2022-06-01	Day	Asymptomatic	211.621	99.3656	11.4738	June
A5	2022-06-01	Night	Asymptomatic	32.0704	20.0041	2.69735	June
A5	2022-06-02	Day	Asymptomatic	201.396	75.4265	8.59565	June
A5	2022-06-02	Night	Asymptomatic	30.0543	20.7878	2.82886	June
A5	2022-06-03	Day	Asymptomatic	NA	0	0	June
A5	2022-06-03	Night	Asymptomatic	NA	0	0	June
A5	2022-06-04	Day	Asymptomatic	NA	0	0	June
A5	2022-06-04	Night	Asymptomatic	NA	0	0	June
A5	2022-06-05	Day	Asymptomatic	NA	0	0	June
A5	2022-06-05	Night	Asymptomatic	0.0658039	0.460627	0.0658039	June
A5	2022-06-06	Day	Asymptomatic	0.0375987	0.268287	0.0307746	June
A5	2022-06-06	Night	Asymptomatic	NA	0	0	June
A5	2022-06-07	Day	Asymptomatic	0.0187391	0.160107	0.0187391	June
A5	2022-06-07	Night	Asymptomatic	NA	0	0	June
A5	2022-06-08	Day	Asymptomatic	NA	0	0	June
A5	2022-06-08	Night	Asymptomatic	NA	0	0	June
A5	2022-06-09	Day	Asymptomatic	NA	0	0	June
A5	2022-06-09	Night	Asymptomatic	0.22947	0.988531	0.134522	June
A5	2022-06-10	Day	Asymptomatic	174.26	58.0167	6.88531	June
A5	2022-06-10	Night	Asymptomatic	20.0431	18.5178	2.67281	June
A5	2022-06-11	Day	Asymptomatic	177.328	67.8471	7.83431	June
A5	2022-06-11	Night	Asymptomatic	30.3571	24.5128	3.46663	June
A5	2022-06-12	Day	Asymptomatic	164.98	56.8317	6.69769	June
A5	2022-06-12	Night	Asymptomatic	25.9492	17.881	2.52875	June
A5	2022-06-13	Day	Asymptomatic	146.876	68.6534	7.87509	June
A5	2022-06-13	Night	Asymptomatic	24.6144	13.1018	1.81689	June
A5	2022-06-14	Day	Asymptomatic	214.771	72.9355	8.31177	June
A5	2022-06-14	Night	Asymptomatic	25.9416	19.4949	2.6287	June
A5	2022-06-15	Day	Asymptomatic	187.259	64.2764	7.373	June
A5	2022-06-15	Night	Asymptomatic	22.319	13.9532	1.91662	June
A5	2022-06-16	Day	Asymptomatic	190.869	53.1342	6.59049	June
A5	2022-06-16	Night	Asymptomatic	36.3202	19.9387	2.7388	June
A5	2022-06-17	Day	Asymptomatic	203.268	51.4707	5.86564	June
A5	2022-06-17	Night	Asymptomatic	31.3399	20.0561	2.78129	June
A5	2022-06-18	Day	Asymptomatic	126.505	82.1329	9.67945	June
A5	2022-06-18	Night	Asymptomatic	16.419	11.9227	1.63771	June
A5	2022-06-19	Day	Asymptomatic	155.431	69.5321	8.49469	June
A5	2022-06-19	Night	Asymptomatic	31.1422	26.637	3.88541	June
A5	2022-06-20	Day	Asymptomatic	237.027	67.5614	7.90747	June
A5	2022-06-20	Night	Asymptomatic	37.4409	26.586	3.798	June
A5	2022-06-21	Day	Asymptomatic	NA	0	0	June
A5	2022-06-21	Night	Asymptomatic	6.66274	12.5502	1.75738	June
A5	2022-06-22	Day	Asymptomatic	NA	0	0	June
A5	2022-06-22	Night	Asymptomatic	NA	0	0	June
A5	2022-06-23	Day	Asymptomatic	NA	0	0	June
A5	2022-06-23	Night	Asymptomatic	NA	0	0	June
A5	2022-06-24	Day	Asymptomatic	NA	0	0	June
A5	2022-06-24	Night	Asymptomatic	0.872508	3.19767	0.427307	June
A5	2022-06-25	Day	Asymptomatic	125.18	54.3308	5.99984	June
A5	2022-06-25	Night	Asymptomatic	18.9739	12.304	1.77593	June
A5	2022-06-26	Day	Asymptomatic	168.696	69.5814	7.87855	June
A5	2022-06-26	Night	Asymptomatic	36.0618	23.5092	3.16998	June
A5	2022-06-27	Day	Asymptomatic	99.9361	69.783	8.11211	June
A5	2022-06-27	Night	Asymptomatic	23.1068	15.5338	2.11388	June
A5	2022-06-28	Day	Asymptomatic	154.058	50.1565	5.83057	June
A5	2022-06-28	Night	Asymptomatic	17.0945	14.0247	1.92643	June
A5	2022-06-29	Day	Asymptomatic	129.826	49.3107	5.65633	June
A5	2022-06-29	Night	Asymptomatic	32.1696	14.2828	1.99999	June
A5	2022-06-30	Day	Asymptomatic	127.739	68.254	7.82927	June
A5	2022-06-30	Night	Asymptomatic	49.8744	30.9287	4.37398	June
A5	2022-07-01	Day	Asymptomatic	136.106	62.4561	7.26037	July
A5	2022-07-01	Night	Asymptomatic	60.4363	28.0774	3.89364	July
A5	2022-07-02	Day	Asymptomatic	139.787	73.9869	8.43159	July
A5	2022-07-02	Night	Asymptomatic	34.0745	16.4405	2.1776	July
A5	2022-07-03	Day	Asymptomatic	145.195	56.3003	6.58946	July
A5	2022-07-03	Night	Asymptomatic	28.4674	23.9496	3.35361	July
A5	2022-07-04	Day	Asymptomatic	119.992	43.7907	5.16078	July
A5	2022-07-04	Night	Asymptomatic	20.8562	19.2117	2.61439	July
A5	2022-07-05	Day	Asymptomatic	145.502	46.0034	5.20886	July
A5	2022-07-05	Night	Asymptomatic	14.5218	13.1959	1.81259	July
A5	2022-07-06	Day	Asymptomatic	79.9092	36.2522	4.05312	July
A5	2022-07-06	Night	Asymptomatic	21.3844	11.5944	1.56339	July
A5	2022-07-07	Day	Asymptomatic	154.246	61.7064	6.98687	July
A5	2022-07-07	Night	Asymptomatic	40.8314	33.4999	4.47661	July
A5	2022-07-08	Day	Asymptomatic	171.17	52.5895	6.07252	July
A5	2022-07-08	Night	Asymptomatic	44.9157	26.832	3.87286	July
A5	2022-07-09	Day	Asymptomatic	166.372	60.5328	7.23505	July
A5	2022-07-09	Night	Asymptomatic	32.4606	19.5483	2.68517	July
A5	2022-07-10	Day	Asymptomatic	178.373	36.2218	4.23944	July
A5	2022-07-10	Night	Asymptomatic	32.1032	30.987	4.56878	July
A5	2022-07-11	Day	Asymptomatic	159.68	61.7646	7.03872	July
A5	2022-07-11	Night	Asymptomatic	30.2556	17.3909	2.41168	July
A5	2022-07-12	Day	Asymptomatic	126.856	51.7263	6.09601	July
A5	2022-07-12	Night	Asymptomatic	19.031	15.9665	2.15292	July
A5	2022-07-13	Day	Asymptomatic	156.696	54.0325	6.36779	July
A5	2022-07-13	Night	Asymptomatic	36.4121	23.77	3.4672	July
A5	2022-07-14	Day	Asymptomatic	167.685	60.3323	6.83128	July
A5	2022-07-14	Night	Asymptomatic	32.0808	22.9327	3.12075	July
A5	2022-07-15	Day	Asymptomatic	131.941	48.0331	5.47388	July
A5	2022-07-15	Night	Asymptomatic	29.7786	22.6123	3.04904	July
A5	2022-07-16	Day	Asymptomatic	156.177	46.4265	5.22339	July
A5	2022-07-16	Night	Asymptomatic	29.5342	18.0944	2.50925	July
A5	2022-07-17	Day	Asymptomatic	172.113	64.2933	7.1437	July
A5	2022-07-17	Night	Asymptomatic	49.168	21.5272	2.92949	July
A5	2022-07-18	Day	Asymptomatic	140.059	88.8276	10.3965	July
A5	2022-07-18	Night	Asymptomatic	59.3288	34.6688	4.63282	July
A5	2022-07-19	Day	Asymptomatic	186.335	35.2441	4.18271	July
A5	2022-07-19	Night	Asymptomatic	56.8175	39.0525	5.46844	July
A5	2022-07-20	Day	Asymptomatic	136.454	70.4867	8.30693	July
A5	2022-07-20	Night	Asymptomatic	21.3823	13.0727	1.83055	July
A5	2022-07-21	Day	Asymptomatic	34.785	25.0605	2.95341	July
A5	2022-07-21	Night	Asymptomatic	26.0858	19.9692	2.69264	July
A5	2022-07-22	Day	Asymptomatic	24.5294	15.6955	1.82457	July
A5	2022-07-22	Night	Asymptomatic	19.878	12.1778	1.79551	July
A5	2022-07-23	Day	Asymptomatic	105.993	58.7308	6.69299	July
A5	2022-07-23	Night	Asymptomatic	13.6483	9.20895	1.3292	July
A5	2022-07-24	Day	Asymptomatic	66.7898	46.5502	5.27077	July
A5	2022-07-24	Night	Asymptomatic	20.5913	11.3528	1.60553	July
A5	2022-07-25	Day	Asymptomatic	38.7842	53.2925	6.15369	July
A5	2022-07-25	Night	Asymptomatic	8.75739	11.7524	1.58469	July
A5	2022-07-26	Day	Asymptomatic	NA	0	0	July
A5	2022-07-26	Night	Asymptomatic	NA	0	0	July
A5	2022-07-27	Day	Asymptomatic	NA	0	0	July
A5	2022-07-27	Night	Asymptomatic	NA	0	0	July
A5	2022-07-28	Day	Asymptomatic	NA	0	0	July
A5	2022-07-28	Night	Asymptomatic	0.521178	2.30549	0.300149	July
A5	2022-07-29	Day	Asymptomatic	49.4622	32.1775	3.66697	July
A5	2022-07-29	Night	Asymptomatic	7.34256	8.21698	1.09804	July
A5	2022-07-30	Day	Asymptomatic	53.0575	31.1889	3.72778	July
A5	2022-07-30	Night	Asymptomatic	24.9365	11.811	1.6379	July
A5	2022-07-31	Day	Asymptomatic	67.4491	46.9127	5.41701	July
A5	2022-07-31	Night	Asymptomatic	29.9173	18.7478	2.57521	July
A5	2022-08-01	Day	Asymptomatic	145.425	67.483	7.6904	August
A5	2022-08-01	Night	Asymptomatic	22.9505	12.0712	1.64268	August
A5	2022-08-02	Day	Asymptomatic	69.391	51.0253	5.93157	August
A5	2022-08-02	Night	Asymptomatic	11.1555	9.20704	1.26468	August
A5	2022-08-03	Day	Asymptomatic	105.412	51.2378	5.91643	August
A5	2022-08-03	Night	Asymptomatic	10.7812	9.11395	1.28891	August
A5	2022-08-04	Day	Asymptomatic	128	54.6426	6.30959	August
A5	2022-08-04	Night	Asymptomatic	18.3412	12.7943	1.8467	August
A5	2022-08-05	Day	Asymptomatic	133.653	60.53	6.85367	August
A5	2022-08-05	Night	Asymptomatic	34.2109	19.5776	2.71493	August
A5	2022-08-06	Day	Asymptomatic	131.574	46.5804	5.37864	August
A5	2022-08-06	Night	Asymptomatic	31.6748	20.8095	2.8584	August
A5	2022-08-07	Day	Asymptomatic	106.629	43.0894	4.84794	August
A5	2022-08-07	Night	Asymptomatic	22.9415	17.8937	2.39115	August
A5	2022-08-08	Day	Asymptomatic	113.904	97.4196	10.9606	August
A5	2022-08-08	Night	Asymptomatic	33.2364	13.7572	1.8064	August
A5	2022-08-09	Day	Asymptomatic	94.0969	32.9062	3.7746	August
A5	2022-08-09	Night	Asymptomatic	35.4299	18.6035	2.53162	August
A5	2022-08-10	Day	Asymptomatic	124.666	39.6556	4.60987	August
A5	2022-08-10	Night	Asymptomatic	27.0268	28.0533	4.04915	August
A5	2022-08-11	Day	Asymptomatic	126.413	49.9217	5.8429	August
A5	2022-08-11	Night	Asymptomatic	35.4476	24.9919	3.40096	August
A5	2022-08-12	Day	Asymptomatic	199.604	96.0867	11.1699	August
A5	2022-08-12	Night	Asymptomatic	44.8399	52.7972	7.11917	August
A5	2022-08-13	Day	Asymptomatic	141.172	56.7834	6.47107	August
A5	2022-08-13	Night	Asymptomatic	42.2767	18.5574	2.52534	August
A5	2022-08-14	Day	Asymptomatic	128.66	63.0996	7.28611	August
A5	2022-08-14	Night	Asymptomatic	53.7087	27.4374	3.73376	August
A5	2022-08-15	Day	Asymptomatic	114.934	46.3133	5.42056	August
A5	2022-08-15	Night	Asymptomatic	44.2686	19.8124	2.74749	August
A5	2022-08-16	Day	Asymptomatic	99.8149	49.6003	5.84545	August
A5	2022-08-16	Night	Asymptomatic	44.9589	18.7246	2.52483	August
A5	2022-08-17	Day	Asymptomatic	48.6083	22.3573	2.49962	August
A5	2022-08-17	Night	Asymptomatic	14.8974	8.60428	1.13966	August
A5	2022-08-18	Day	Asymptomatic	64.2558	48.1576	5.31812	August
A5	2022-08-18	Night	Asymptomatic	11.8621	9.28834	1.25244	August
A5	2022-08-19	Day	Asymptomatic	120.2	45.9109	5.19838	August
A5	2022-08-19	Night	Asymptomatic	18.0864	15.1924	2.01228	August
A5	2022-08-20	Day	Asymptomatic	120.16	49.8739	5.75894	August
A5	2022-08-20	Night	Asymptomatic	33.6942	17.9643	2.54054	August
A5	2022-08-21	Day	Asymptomatic	118.172	63.3662	7.22125	August
A5	2022-08-21	Night	Asymptomatic	36.1709	15.2179	2.11034	August
A5	2022-08-22	Day	Asymptomatic	166.953	105.42	12.2548	August
A5	2022-08-22	Night	Asymptomatic	72.7528	52.9559	7.4891	August
A5	2022-08-23	Day	Asymptomatic	1.46653	8.95378	1.04086	August
A5	2022-08-23	Night	Asymptomatic	28.9029	31.6276	4.34439	August
A5	2022-08-24	Day	Asymptomatic	NA	0	0	August
A5	2022-08-24	Night	Asymptomatic	0.042517	0.309529	0.042517	August
A5	2022-08-25	Day	Asymptomatic	NA	0	0	August
A5	2022-08-25	Night	Asymptomatic	NA	0	0	August
A5	2022-08-26	Day	Asymptomatic	NA	0	0	August
A5	2022-08-26	Night	Asymptomatic	0.0048928	0.036286	0.0048928	August
A5	2022-08-27	Day	Asymptomatic	60.1268	43.2172	4.80191	August
A5	2022-08-27	Night	Asymptomatic	2.19025	4.17418	0.548097	August
A5	2022-08-28	Day	Asymptomatic	96.0712	65.3168	7.16945	August
A5	2022-08-28	Night	Asymptomatic	13.8381	14.1827	1.84642	August
A5	2022-08-29	Day	Asymptomatic	91.556	58.7083	6.44407	August
A5	2022-08-29	Night	Asymptomatic	41.5739	26.4119	3.46805	August
A5	2022-08-30	Day	Asymptomatic	118.028	50.344	5.77485	August
A5	2022-08-30	Night	Asymptomatic	49.1072	13.7253	1.86778	August
A5	2022-08-31	Day	Asymptomatic	106.483	59.7809	6.9029	August
A5	2022-08-31	Night	Asymptomatic	23.3775	12.4037	1.68793	August
A5	2022-09-01	Day	Asymptomatic	96.5172	49.9647	5.73135	September
A5	2022-09-01	Night	Asymptomatic	18.6587	9.97387	1.34488	September
A5	2022-09-02	Day	Asymptomatic	70.8636	54.439	6.28608	September
A5	2022-09-02	Night	Asymptomatic	24.4053	14.5426	1.99759	September
A5	2022-09-03	Day	Asymptomatic	78.2747	66.8489	7.56915	September
A5	2022-09-03	Night	Asymptomatic	21.4114	16.0026	2.17768	September
A5	2022-09-04	Day	Asymptomatic	65.4567	33.6143	3.85582	September
A5	2022-09-04	Night	Asymptomatic	15.0498	12.0596	1.64111	September
A5	2022-09-05	Day	Asymptomatic	101.511	64.7452	7.3784	September
A5	2022-09-05	Night	Asymptomatic	27.7292	18.7042	2.54532	September
A5	2022-09-06	Day	Asymptomatic	52.0769	49.8503	5.75622	September
A5	2022-09-06	Night	Asymptomatic	28.1208	14.7591	2.06669	September
A5	2022-09-07	Day	Asymptomatic	74.5684	58.042	6.4893	September
A5	2022-09-07	Night	Asymptomatic	16.483	8.68077	1.17052	September
A5	2022-09-08	Day	Asymptomatic	63.7578	45.8018	5.08909	September
A5	2022-09-08	Night	Asymptomatic	22.0634	11.1743	1.48007	September
A5	2022-09-09	Day	Asymptomatic	1.95411	6.31845	0.689399	September
A5	2022-09-09	Night	Asymptomatic	9.4131	13.6027	1.78612	September
A5	2022-09-10	Day	Asymptomatic	NA	0	0	September
A5	2022-09-10	Night	Asymptomatic	NA	0	0	September
A5	2022-09-11	Day	Asymptomatic	NA	0	0	September
A5	2022-09-11	Night	Asymptomatic	4.08694	12.9728	1.81656	September
A5	2022-09-12	Day	Asymptomatic	50.195	43.579	5.03207	September
A5	2022-09-12	Night	Asymptomatic	10.2919	14.9867	2.05858	September
A5	2022-09-13	Day	Asymptomatic	132.774	80.1329	9.25295	September
A5	2022-09-13	Night	Asymptomatic	27.688	21.8796	3.03416	September
A5	2022-09-14	Day	Asymptomatic	90.7719	52.7747	6.01423	September
A5	2022-09-14	Night	Asymptomatic	23.3973	11.3744	1.57734	September
A5	2022-09-15	Day	Asymptomatic	108.375	74.3247	8.52563	September
A5	2022-09-15	Night	Asymptomatic	13.1499	11.2935	1.59715	September
A5	2022-09-16	Day	Asymptomatic	129.922	65.6916	7.74183	September
A5	2022-09-16	Night	Asymptomatic	24.187	13.8562	1.9033	September
A5	2022-09-17	Day	Asymptomatic	84.9456	81.379	9.274	September
A5	2022-09-17	Night	Asymptomatic	11.4423	14.4903	1.97188	September
A5	2022-09-18	Day	Asymptomatic	NA	0	0	September
A5	2022-09-18	Night	Asymptomatic	NA	0	0	September
A5	2022-09-19	Day	Asymptomatic	NA	0	0	September
A5	2022-09-19	Night	Asymptomatic	0.0103208	0.077234	0.0103208	September
A5	2022-09-20	Day	Asymptomatic	NA	0	0	September
A5	2022-09-20	Night	Asymptomatic	NA	0	0	September
A5	2022-09-21	Day	Asymptomatic	NA	0	0	September
A5	2022-09-21	Night	Asymptomatic	NA	0	0	September
A5	2022-09-22	Day	Asymptomatic	NA	0	0	September
A5	2022-09-22	Night	Asymptomatic	2.04998	7.19647	0.979315	September
A5	2022-09-23	Day	Asymptomatic	111.427	66.5516	7.53548	September
A5	2022-09-23	Night	Asymptomatic	21.3835	15.3543	2.17142	September
A5	2022-09-24	Day	Asymptomatic	97.9098	53.5049	6.09745	September
A5	2022-09-24	Night	Asymptomatic	28.4786	19.7993	2.77246	September
A5	2022-09-25	Day	Asymptomatic	68.525	41.2942	4.86657	September
A5	2022-09-25	Night	Asymptomatic	32.0986	10.7399	1.46152	September
A5	2022-09-26	Day	Asymptomatic	111.114	69.5978	7.93141	September
A5	2022-09-26	Night	Asymptomatic	17.5762	13.1982	1.86651	September
A5	2022-09-27	Day	Asymptomatic	103.067	67.8272	7.93857	September
A5	2022-09-27	Night	Asymptomatic	17.6117	7.10514	1.01502	September
A5	2022-09-28	Day	Asymptomatic	97.964	58.3947	6.69833	September
A5	2022-09-28	Night	Asymptomatic	13.7754	9.26271	1.32324	September
A5	2022-09-29	Day	Asymptomatic	58.9071	25.952	3.05848	September
A5	2022-09-29	Night	Asymptomatic	16.8845	10.5226	1.56861	September
A5	2022-09-30	Day	Asymptomatic	27.9644	11.1737	1.72414	September
A5	2022-09-30	Night	Asymptomatic	19.9578	12.1903	2.39072	September
A5	NA	Night	Asymptomatic	21.1393	18.6873	1.59077	NA
P1	2022-05-12	Day	Phytophthora	NA	0	0	May
P1	2022-05-12	Night	Phytophthora	NA	0	0	May
P1	2022-05-13	Day	Phytophthora	NA	0	0	May
P1	2022-05-13	Night	Phytophthora	0.0577713	0.400251	0.0577713	May
P1	2022-05-14	Day	Phytophthora	3.66088	6.99201	0.818352	May
P1	2022-05-14	Night	Phytophthora	8.24368	7.56098	1.03858	May
P1	2022-05-15	Day	Phytophthora	16.8477	11.9823	1.42204	May
P1	2022-05-15	Night	Phytophthora	13.9894	12.081	1.69168	May
P1	2022-05-16	Day	Phytophthora	14.703	13.875	1.59157	May
P1	2022-05-16	Night	Phytophthora	19.9958	19.9172	2.90522	May
P1	2022-05-17	Day	Phytophthora	8.18137	6.6052	0.806954	May
P1	2022-05-17	Night	Phytophthora	6.7227	7.96815	1.12687	May
P1	2022-05-18	Day	Phytophthora	23.6059	12.6039	1.47518	May
P1	2022-05-18	Night	Phytophthora	15.9681	8.82017	1.26002	May
P1	2022-05-19	Day	Phytophthora	26.7714	20.6191	2.36518	May
P1	2022-05-19	Night	Phytophthora	29.8869	12.7185	1.83576	May
P1	2022-05-20	Day	Phytophthora	47.3701	8.72986	1.07457	May
P1	2022-05-20	Night	Phytophthora	45.2536	22.7301	3.1521	May
P1	2022-05-21	Day	Phytophthora	48.3913	18.8508	2.32038	May
P1	2022-05-21	Night	Phytophthora	38.4145	15.0994	2.11435	May
P1	2022-05-22	Day	Phytophthora	28.4343	17.9247	2.08371	May
P1	2022-05-22	Night	Phytophthora	19.4372	11.2731	1.54847	May
P1	2022-05-23	Day	Phytophthora	0.594961	2.8136	0.331586	May
P1	2022-05-23	Night	Phytophthora	9.04095	12.2637	1.70067	May
P1	2022-05-24	Day	Phytophthora	NA	0	0	May
P1	2022-05-24	Night	Phytophthora	NA	0	0	May
P1	NA	Night	Phytophthora	17.5857	11.459	3.62364	NA
P2	2022-05-11	Night	Phytophthora	42.1568	11.3461	6.55066	May
P2	2022-05-12	Day	Phytophthora	160.894	69.3139	8.16872	May
P2	2022-05-12	Night	Phytophthora	41.3082	29.1772	4.44948	May
P2	2022-05-13	Day	Phytophthora	155.061	71.1673	8.50611	May
P2	2022-05-13	Night	Phytophthora	25.6431	12.7608	1.75284	May
P2	2022-05-14	Day	Phytophthora	170.394	78.9305	9.17549	May
P2	2022-05-14	Night	Phytophthora	24.9935	17.7778	2.35473	May
P2	2022-05-15	Day	Phytophthora	115.753	82.8899	9.90724	May
P2	2022-05-15	Night	Phytophthora	10.0349	15.1804	2.12568	May
P2	2022-05-16	Day	Phytophthora	NA	0	0	May
P2	2022-05-16	Night	Phytophthora	1.18259	4.42711	0.608111	May
P2	2022-05-17	Day	Phytophthora	170.666	96.4055	11.9576	May
P2	2022-05-17	Night	Phytophthora	16.3241	9.10958	1.2756	May
P2	2022-05-18	Day	Phytophthora	140.446	71.9491	8.78998	May
P2	2022-05-18	Night	Phytophthora	26.3358	15.1901	2.60508	May
P2	2022-05-19	Day	Phytophthora	175.235	89.2369	10.9843	May
P2	2022-05-19	Night	Phytophthora	24.1427	16.7317	2.39024	May
P2	2022-05-20	Day	Phytophthora	103.863	54.9877	6.48036	May
P2	2022-05-20	Night	Phytophthora	34.0772	16.514	2.26837	May
P2	2022-05-21	Day	Phytophthora	127.077	75.7915	8.63725	May
P2	2022-05-21	Night	Phytophthora	17.9897	11.1697	1.59567	May
P2	2022-05-22	Day	Phytophthora	172.372	64.7507	8.22335	May
P2	2022-05-22	Night	Phytophthora	26.5778	19.9072	3.07174	May
P2	2022-05-23	Day	Phytophthora	154.084	52.1429	6.10286	May
P2	2022-05-23	Night	Phytophthora	47.5788	29.8428	4.71856	May
P2	2022-05-24	Day	Phytophthora	118.97	62.0583	7.11858	May
P2	2022-05-24	Night	Phytophthora	20.6068	14.2997	1.98301	May
P2	2022-05-25	Day	Phytophthora	101.906	51.6415	6.08601	May
P2	2022-05-25	Night	Phytophthora	24.0827	11.9315	1.7592	May
P2	2022-05-26	Day	Phytophthora	86.24	49.8862	5.96254	May
P2	2022-05-26	Night	Phytophthora	19.3837	10.7196	1.65407	May
P2	2022-05-27	Day	Phytophthora	123.13	49.921	6.05381	May
P2	2022-05-27	Night	Phytophthora	17.0729	11.3247	1.65187	May
P2	2022-05-28	Day	Phytophthora	117.836	42.8941	4.98633	May
P2	2022-05-28	Night	Phytophthora	28.212	15.0137	2.06228	May
P2	2022-05-29	Day	Phytophthora	143.288	59.8766	7.00803	May
P2	2022-05-29	Night	Phytophthora	48.5593	31.1141	4.31475	May
P2	2022-05-30	Day	Phytophthora	99.4048	45.5874	5.41023	May
P2	2022-05-30	Night	Phytophthora	36.9655	19.1064	2.72949	May
P2	2022-05-31	Day	Phytophthora	67.9466	62.5504	7.88061	May
P2	2022-05-31	Night	Phytophthora	11.9557	9.2351	1.30604	May
P2	2022-06-01	Day	Phytophthora	122.664	59.8087	7.36195	June
P2	2022-06-01	Night	Phytophthora	28.7295	18.7094	2.6459	June
P2	2022-06-02	Day	Phytophthora	153.841	70.3346	8.17624	June
P2	2022-06-02	Night	Phytophthora	36.5653	18.3989	2.57636	June
P2	2022-06-03	Day	Phytophthora	135.581	76.0345	8.83883	June
P2	2022-06-03	Night	Phytophthora	13.9794	15.3758	2.15305	June
P2	2022-06-04	Day	Phytophthora	71.9784	31.4731	3.5188	June
P2	2022-06-04	Night	Phytophthora	21.877	13.5082	1.83823	June
P2	2022-06-05	Day	Phytophthora	6.83646	12.6805	1.57282	June
P2	2022-06-05	Night	Phytophthora	7.27273	8.96207	1.2803	June
P2	2022-06-06	Day	Phytophthora	0.145189	1.20603	0.145189	June
P2	2022-06-06	Night	Phytophthora	NA	0	0	June
P2	2022-06-07	Day	Phytophthora	NA	0	0	June
P2	2022-06-07	Night	Phytophthora	NA	0	0	June
P2	2022-06-08	Day	Phytophthora	NA	0	0	June
P2	2022-06-08	Night	Phytophthora	2.24833	8.17611	1.13382	June
P2	2022-06-09	Day	Phytophthora	34.7264	36.3456	4.31343	June
P2	2022-06-09	Night	Phytophthora	12.266	13.5294	1.87619	June
P2	2022-06-10	Day	Phytophthora	135.284	69.846	7.95969	June
P2	2022-06-10	Night	Phytophthora	15.1601	15.3672	2.13104	June
P2	2022-06-11	Day	Phytophthora	120.661	61.8647	7.24071	June
P2	2022-06-11	Night	Phytophthora	13.3272	11.0472	1.50333	June
P2	2022-06-12	Day	Phytophthora	131.847	54.3362	6.58923	June
P2	2022-06-12	Night	Phytophthora	26.4793	14.0732	1.9331	June
P2	2022-06-13	Day	Phytophthora	108.576	40.6422	4.63161	June
P2	2022-06-13	Night	Phytophthora	23.628	14.4613	1.94996	June
P2	2022-06-14	Day	Phytophthora	162.888	86.9701	9.60425	June
P2	2022-06-14	Night	Phytophthora	15.1125	10.6887	1.48225	June
P2	2022-06-15	Day	Phytophthora	151.064	69.0555	8.37421	June
P2	2022-06-15	Night	Phytophthora	26.0089	20.4521	2.80931	June
P2	2022-06-16	Day	Phytophthora	183.881	74.0716	8.44124	June
P2	2022-06-16	Night	Phytophthora	25.7336	18.5393	2.64848	June
P2	2022-06-17	Day	Phytophthora	170.737	48.8481	5.7568	June
P2	2022-06-17	Night	Phytophthora	12.0907	14.3559	1.93575	June
P2	2022-06-18	Day	Phytophthora	76.344	44.7619	5.42817	June
P2	2022-06-18	Night	Phytophthora	13.724	8.4631	1.15168	June
P2	2022-06-19	Day	Phytophthora	142.794	62.6347	7.38157	June
P2	2022-06-19	Night	Phytophthora	28.6174	19.2215	2.66554	June
P2	2022-06-20	Day	Phytophthora	179.005	67.2737	7.98392	June
P2	2022-06-20	Night	Phytophthora	24.7253	25.2494	3.60705	June
P2	2022-06-21	Day	Phytophthora	35.6804	60.2954	7.10588	June
P2	2022-06-21	Night	Phytophthora	9.50664	12.4186	1.72215	June
P2	2022-06-22	Day	Phytophthora	NA	0	0	June
P2	2022-06-22	Night	Phytophthora	NA	0	0	June
P2	2022-06-23	Day	Phytophthora	NA	0	0	June
P2	2022-06-23	Night	Phytophthora	1.71148	6.2793	0.854505	June
P2	2022-06-24	Day	Phytophthora	84.2443	50.0184	5.89472	June
P2	2022-06-24	Night	Phytophthora	16.7545	14.037	1.92813	June
P2	2022-06-25	Day	Phytophthora	129.307	78.4277	9.05605	June
P2	2022-06-25	Night	Phytophthora	15.2216	9.38987	1.31484	June
P2	2022-06-26	Day	Phytophthora	173.801	89.0409	11.2181	June
P2	2022-06-26	Night	Phytophthora	25.6448	16.4337	2.27894	June
P2	2022-06-27	Day	Phytophthora	109.341	73.371	8.83284	June
P2	2022-06-27	Night	Phytophthora	24.8303	19.9778	2.82529	June
P2	2022-06-28	Day	Phytophthora	151.567	52.9389	6.3731	June
P2	2022-06-28	Night	Phytophthora	25.5189	18.3557	2.52135	June
P2	2022-06-29	Day	Phytophthora	127.092	63.6676	7.66468	June
P2	2022-06-29	Night	Phytophthora	23.4012	11.3391	1.57244	June
P2	2022-06-30	Day	Phytophthora	102.497	66.7358	8.61555	June
P2	2022-06-30	Night	Phytophthora	17.5377	12.2892	1.87408	June
P2	2022-07-01	Day	Phytophthora	96.9401	54.2644	6.67949	July
P2	2022-07-01	Night	Phytophthora	34.2853	14.4942	2.52312	July
P2	2022-07-02	Day	Phytophthora	132.551	81.094	9.76257	July
P2	2022-07-02	Night	Phytophthora	21.7042	14.3353	1.95079	July
P2	2022-07-03	Day	Phytophthora	137.265	71.3557	8.23944	July
P2	2022-07-03	Night	Phytophthora	27.3347	18.3096	2.56386	July
P2	2022-07-04	Day	Phytophthora	148.93	53.8651	6.34806	July
P2	2022-07-04	Night	Phytophthora	25.7943	14.6307	2.06909	July
P2	2022-07-05	Day	Phytophthora	173.258	64.9456	7.60131	July
P2	2022-07-05	Night	Phytophthora	16.8824	15.3474	2.14906	July
P2	2022-07-06	Day	Phytophthora	91.6792	47.9854	5.73536	July
P2	2022-07-06	Night	Phytophthora	21.2508	13.1043	1.95348	July
P2	2022-07-07	Day	Phytophthora	145.622	81.236	9.70956	July
P2	2022-07-07	Night	Phytophthora	15.3658	9.26863	1.33781	July
P2	2022-07-08	Day	Phytophthora	134.383	56.914	6.70738	July
P2	2022-07-08	Night	Phytophthora	9.37523	8.39021	1.13134	July
P2	2022-07-09	Day	Phytophthora	204.966	73.431	8.84005	July
P2	2022-07-09	Night	Phytophthora	34.1339	22.0112	3.48028	July
P2	2022-07-10	Day	Phytophthora	226.565	96.9709	11.4281	July
P2	2022-07-10	Night	Phytophthora	25.9358	19.5502	2.66045	July
P2	2022-07-11	Day	Phytophthora	154.301	67.9593	7.64601	July
P2	2022-07-11	Night	Phytophthora	17.8118	15.413	2.11714	July
P2	2022-07-12	Day	Phytophthora	148.883	67.34	7.82812	July
P2	2022-07-12	Night	Phytophthora	16.5713	21.1757	2.88165	July
P2	2022-07-13	Day	Phytophthora	165.192	64.127	7.5055	July
P2	2022-07-13	Night	Phytophthora	20.718	15.4559	2.20799	July
P2	2022-07-14	Day	Phytophthora	228.841	102.345	11.8974	July
P2	2022-07-14	Night	Phytophthora	57.8671	37.5757	5.11341	July
P2	2022-07-15	Day	Phytophthora	115.539	52.784	6.30889	July
P2	2022-07-15	Night	Phytophthora	33.103	17.4274	2.46461	July
P2	2022-07-16	Day	Phytophthora	195.593	111.069	12.9115	July
P2	2022-07-16	Night	Phytophthora	18.8453	13.3265	1.81351	July
P2	2022-07-17	Day	Phytophthora	204.484	87.0467	10.3305	July
P2	2022-07-17	Night	Phytophthora	30.5114	23.1792	3.31131	July
P2	2022-07-18	Day	Phytophthora	181.534	57.8668	6.86752	July
P2	2022-07-18	Night	Phytophthora	17.9482	18.1897	2.4753	July
P2	2022-07-19	Day	Phytophthora	154.075	69.7906	8.4018	July
P2	2022-07-19	Night	Phytophthora	8.90258	6.60095	0.906711	July
P2	2022-07-20	Day	Phytophthora	100.948	57.8638	6.46937	July
P2	2022-07-20	Night	Phytophthora	8.76525	7.25734	0.978579	July
P2	2022-07-21	Day	Phytophthora	58.4873	26.3446	2.98294	July
P2	2022-07-21	Night	Phytophthora	21.6698	9.69878	1.31984	July
P2	2022-07-22	Day	Phytophthora	17.1642	12.5705	1.51331	July
P2	2022-07-22	Night	Phytophthora	27.8966	13.43	1.8624	July
P2	2022-07-23	Day	Phytophthora	127.952	63.6989	8.58916	July
P2	2022-07-23	Night	Phytophthora	29.8047	16.0291	2.47335	July
P2	2022-07-24	Day	Phytophthora	39.5775	36.4024	4.44726	July
P2	2022-07-24	Night	Phytophthora	12.1382	11.4609	1.85921	July
P2	2022-07-25	Day	Phytophthora	47.1993	63.4309	8.12149	July
P2	2022-07-25	Night	Phytophthora	11.4879	16.0629	2.27163	July
P2	2022-07-26	Day	Phytophthora	0.0184371	0.158602	0.0184371	July
P2	2022-07-26	Night	Phytophthora	NA	0	0	July
P2	2022-07-27	Day	Phytophthora	NA	0	0	July
P2	2022-07-27	Night	Phytophthora	1.18923	4.80868	0.67335	July
P2	2022-07-28	Day	Phytophthora	75.4259	71.7391	8.39642	July
P2	2022-07-28	Night	Phytophthora	8.45918	7.44092	1.0971	July
P2	2022-07-29	Day	Phytophthora	96.3327	58.1369	6.66876	July
P2	2022-07-29	Night	Phytophthora	27.1031	12.1259	1.69796	July
P2	2022-07-30	Day	Phytophthora	68.114	34.0514	4.25642	July
P2	2022-07-30	Night	Phytophthora	10.454	6.52421	1.25559	July
P2	2022-07-31	Day	Phytophthora	76.1769	52.2819	6.294	July
P2	2022-07-31	Night	Phytophthora	16.1491	10.3101	1.47287	July
P2	2022-08-01	Day	Phytophthora	170.42	89.467	10.4713	August
P2	2022-08-01	Night	Phytophthora	21.6825	15.5346	2.21923	August
P2	2022-08-02	Day	Phytophthora	127.634	111.656	14.0674	August
P2	2022-08-02	Night	Phytophthora	36.2619	32.5287	4.64696	August
P2	2022-08-03	Day	Phytophthora	186.491	89.8875	10.9815	August
P2	2022-08-03	Night	Phytophthora	33.0318	16.2235	2.34166	August
P2	2022-08-04	Day	Phytophthora	206.754	97.639	11.3503	August
P2	2022-08-04	Night	Phytophthora	25.6055	16.9586	2.35173	August
P2	2022-08-05	Day	Phytophthora	167.127	87.297	10.2173	August
P2	2022-08-05	Night	Phytophthora	25.3058	15.5907	2.18314	August
P2	2022-08-06	Day	Phytophthora	150.784	65.3714	7.40185	August
P2	2022-08-06	Night	Phytophthora	16.5226	10.524	1.43214	August
P2	2022-08-07	Day	Phytophthora	208.008	110.223	12.4803	August
P2	2022-08-07	Night	Phytophthora	23.7691	13.6194	1.85337	August
P2	2022-08-08	Day	Phytophthora	188.818	90.2138	10.1498	August
P2	2022-08-08	Night	Phytophthora	23.9335	15.8448	2.13651	August
P2	2022-08-09	Day	Phytophthora	203.837	99.3394	12.0467	August
P2	2022-08-09	Night	Phytophthora	31.2546	24.6577	3.45277	August
P2	2022-08-10	Day	Phytophthora	262.965	97.0087	12.1261	August
P2	2022-08-10	Night	Phytophthora	29.003	15.9859	2.15554	August
P2	2022-08-11	Day	Phytophthora	206.17	105.324	12.3272	August
P2	2022-08-11	Night	Phytophthora	24.0218	14.8518	2.16635	August
P2	2022-08-12	Day	Phytophthora	269.302	180.838	22.4302	August
P2	2022-08-12	Night	Phytophthora	39.5027	36.5738	5.12136	August
P2	2022-08-13	Day	Phytophthora	220.761	119.692	14.0088	August
P2	2022-08-13	Night	Phytophthora	29.5566	22.9465	3.15194	August
P2	2022-08-14	Day	Phytophthora	207.509	103.886	11.9957	August
P2	2022-08-14	Night	Phytophthora	23.8954	16.4837	2.28587	August
P2	2022-08-15	Day	Phytophthora	100.53	59.4603	7.00746	August
P2	2022-08-15	Night	Phytophthora	8.03443	8.19345	1.19514	August
P2	2022-08-16	Day	Phytophthora	155.705	103.228	11.841	August
P2	2022-08-16	Night	Phytophthora	16.0558	7.92078	1.14327	August
P2	2022-08-17	Day	Phytophthora	61.1663	48.1723	5.717	August
P2	2022-08-17	Night	Phytophthora	21.0077	10.321	1.53857	August
P2	2022-08-18	Day	Phytophthora	133.164	90.12	10.4062	August
P2	2022-08-18	Night	Phytophthora	36.3718	23.649	3.37843	August
P2	2022-08-19	Day	Phytophthora	164.973	87.4133	10.3741	August
P2	2022-08-19	Night	Phytophthora	30.4226	14.6532	2.09332	August
P2	2022-08-20	Day	Phytophthora	234.417	105.564	13.5161	August
P2	2022-08-20	Night	Phytophthora	24.4829	12.9974	1.80241	August
P2	2022-08-21	Day	Phytophthora	165.756	85.6053	10.0193	August
P2	2022-08-21	Night	Phytophthora	19.2704	15.8294	2.19515	August
P2	2022-08-22	Day	Phytophthora	91.5942	104.816	13.7631	August
P2	2022-08-22	Night	Phytophthora	11.8707	9.74785	1.46954	August
P2	2022-08-23	Day	Phytophthora	NA	0	0	August
P2	2022-08-23	Night	Phytophthora	NA	0	0	August
P2	2022-08-24	Day	Phytophthora	0.0746115	0.628687	0.0746115	August
P2	2022-08-24	Night	Phytophthora	NA	0	0	August
P2	2022-08-25	Day	Phytophthora	NA	0	0	August
P2	2022-08-25	Night	Phytophthora	1.57572	5.69893	0.79801	August
P2	2022-08-26	Day	Phytophthora	106.329	78.1799	8.79593	August
P2	2022-08-26	Night	Phytophthora	8.93446	10.0822	1.37202	August
P2	2022-08-27	Day	Phytophthora	164.716	107.661	12.777	August
P2	2022-08-27	Night	Phytophthora	21.4891	12.5846	1.74517	August
P2	2022-08-28	Day	Phytophthora	163.481	96.714	11.5595	August
P2	2022-08-28	Night	Phytophthora	17.7726	18.0478	2.57825	August
P2	2022-08-29	Day	Phytophthora	57.294	38.0775	4.58399	August
P2	2022-08-29	Night	Phytophthora	10.5039	10.7339	1.48852	August
P2	2022-08-30	Day	Phytophthora	147.545	82.9341	9.5764	August
P2	2022-08-30	Night	Phytophthora	25.1144	18.3398	2.59364	August
P2	2022-08-31	Day	Phytophthora	147.787	99.8727	11.3084	August
P2	2022-08-31	Night	Phytophthora	17.384	13.6081	1.85182	August
P2	2022-09-01	Day	Phytophthora	114.256	95.272	11.6393	September
P2	2022-09-01	Night	Phytophthora	12.6693	11.0772	1.55112	September
P2	2022-09-02	Day	Phytophthora	130.069	102.904	11.5776	September
P2	2022-09-02	Night	Phytophthora	28.4918	14.2446	1.97537	September
P2	2022-09-03	Day	Phytophthora	104.165	89.3204	10.6004	September
P2	2022-09-03	Night	Phytophthora	18.8616	12.5407	1.75605	September
P2	2022-09-04	Day	Phytophthora	99.6199	90.3815	10.3675	September
P2	2022-09-04	Night	Phytophthora	16.3644	9.3056	1.27822	September
P2	2022-09-05	Day	Phytophthora	182.854	149.699	18.0217	September
P2	2022-09-05	Night	Phytophthora	29.0273	13.4319	2.00231	September
P2	2022-09-06	Day	Phytophthora	99.8481	89.5738	10.4838	September
P2	2022-09-06	Night	Phytophthora	19.4708	12.2516	1.78708	September
P2	2022-09-07	Day	Phytophthora	94.8059	97.1794	11.6152	September
P2	2022-09-07	Night	Phytophthora	12.7143	9.05549	1.25577	September
P2	2022-09-08	Day	Phytophthora	82.4597	84.8465	10.2891	September
P2	2022-09-08	Night	Phytophthora	25.2936	13.4443	1.82953	September
P2	2022-09-09	Day	Phytophthora	NA	0	0	September
P2	2022-09-09	Night	Phytophthora	7.68209	11.5086	1.7156	September
P2	2022-09-10	Day	Phytophthora	0.0735752	0.624306	0.0735752	September
P2	2022-09-10	Night	Phytophthora	4.21158	13.3621	2.03769	September
P2	2022-09-11	Day	Phytophthora	71.5221	63.8658	7.52666	September
P2	2022-09-11	Night	Phytophthora	17.4027	13.9518	1.93477	September
P2	2022-09-12	Day	Phytophthora	76.4759	54.1378	6.29339	September
P2	2022-09-12	Night	Phytophthora	15.2222	9.36152	1.35122	September
P2	2022-09-13	Day	Phytophthora	138.153	92.1436	10.302	September
P2	2022-09-13	Night	Phytophthora	22.9439	12.1155	1.619	September
P2	2022-09-14	Day	Phytophthora	145.202	93.3766	10.8548	September
P2	2022-09-14	Night	Phytophthora	26.6165	17.9916	2.44835	September
P2	2022-09-15	Day	Phytophthora	143.001	79.1631	9.26534	September
P2	2022-09-15	Night	Phytophthora	17.9247	9.72307	1.33557	September
P2	2022-09-16	Day	Phytophthora	131.282	77.0052	8.71913	September
P2	2022-09-16	Night	Phytophthora	21.3483	12.6177	1.82121	September
P2	2022-09-17	Day	Phytophthora	2.28994	6.63715	0.756373	September
P2	2022-09-17	Night	Phytophthora	9.50449	12.783	1.75589	September
P2	2022-09-18	Day	Phytophthora	0.0199811	0.164768	0.0199811	September
P2	2022-09-18	Night	Phytophthora	NA	0	0	September
P2	2022-09-19	Day	Phytophthora	0.130105	1.14167	0.130105	September
P2	2022-09-19	Night	Phytophthora	NA	0	0	September
P2	2022-09-20	Day	Phytophthora	NA	0	0	September
P2	2022-09-20	Night	Phytophthora	NA	0	0	September
P2	2022-09-21	Day	Phytophthora	NA	0	0	September
P2	2022-09-21	Night	Phytophthora	4.15135	13.436	1.84558	September
P2	2022-09-22	Day	Phytophthora	75.7628	78.3673	9.23567	September
P2	2022-09-22	Night	Phytophthora	18.209	20.2136	2.75073	September
P2	2022-09-23	Day	Phytophthora	161.705	121.07	13.98	September
P2	2022-09-23	Night	Phytophthora	15.9082	16.2909	2.30387	September
P2	2022-09-24	Day	Phytophthora	106.335	61.1766	7.312	September
P2	2022-09-24	Night	Phytophthora	19.4956	10.654	1.43659	September
P2	2022-09-25	Day	Phytophthora	95.2032	52.1862	6.28248	September
P2	2022-09-25	Night	Phytophthora	31.0282	18.6436	2.5854	September
P2	2022-09-26	Day	Phytophthora	101.561	59.4118	6.95363	September
P2	2022-09-26	Night	Phytophthora	19.5056	8.68041	1.24006	September
P2	2022-09-27	Day	Phytophthora	89.7271	61.2708	7.07494	September
P2	2022-09-27	Night	Phytophthora	15.6542	9.48655	1.46381	September
P2	2022-09-28	Day	Phytophthora	79.3538	58.5414	13.7983	September
P2	2022-09-28	Night	Phytophthora	20.9038	14.8002	3.39541	September
P2	2022-09-29	Day	Phytophthora	79.5108	39.6286	5.84292	September
P2	2022-09-29	Night	Phytophthora	28.9607	16.8892	2.63765	September
P2	2022-09-30	Day	Phytophthora	13.2458	11.595	1.5225	September
P2	2022-09-30	Night	Phytophthora	9.12392	8.72958	1.43513	September
P2	NA	Night	Phytophthora	19.6392	16.4169	1.48632	NA
P3	2022-05-10	Night	Phytophthora	9.75254	7.66969	3.42999	May
P3	2022-05-11	Day	Phytophthora	26.9987	7.44269	0.883285	May
P3	2022-05-11	Night	Phytophthora	14.4866	8.47935	1.26403	May
P3	2022-05-12	Day	Phytophthora	14.6431	6.72143	0.792128	May
P3	2022-05-12	Night	Phytophthora	12.0667	8.20477	1.1489	May
P3	2022-05-13	Day	Phytophthora	12.5981	8.39925	0.96346	May
P3	2022-05-13	Night	Phytophthora	14.8343	6.80356	0.962169	May
P3	2022-05-14	Day	Phytophthora	16.1472	8.46685	1.14167	May
P3	2022-05-14	Night	Phytophthora	16.5611	9.13627	1.37734	May
P3	2022-05-15	Day	Phytophthora	NA	0	0	May
P3	2022-05-15	Night	Phytophthora	3.65486	5.4428	0.754781	May
P3	2022-05-16	Day	Phytophthora	NA	0	0	May
P3	2022-05-16	Night	Phytophthora	0.490495	1.6701	0.243609	May
P3	2022-05-17	Day	Phytophthora	10.942	6.00159	0.733211	May
P3	2022-05-17	Night	Phytophthora	7.46862	5.1497	0.714135	May
P3	2022-05-18	Day	Phytophthora	8.48314	5.72074	0.70957	May
P3	2022-05-18	Night	Phytophthora	13.2154	7.27872	1.03982	May
P3	2022-05-19	Day	Phytophthora	13.8816	8.83176	1.1127	May
P3	2022-05-19	Night	Phytophthora	22.7498	8.76745	1.23991	May
P3	2022-05-20	Day	Phytophthora	10.5415	6.03795	0.711579	May
P3	2022-05-20	Night	Phytophthora	13.5775	7.42444	1.04997	May
P3	2022-05-21	Day	Phytophthora	12.0571	7.44821	0.88394	May
P3	2022-05-21	Night	Phytophthora	13.8994	9.3908	1.34154	May
P3	2022-05-22	Day	Phytophthora	11.8706	7.67417	0.898194	May
P3	2022-05-22	Night	Phytophthora	12.7973	6.63344	0.911174	May
P3	2022-05-23	Day	Phytophthora	18.2669	10.353	1.22867	May
P3	2022-05-23	Night	Phytophthora	11.9493	7.49525	1.05999	May
P3	2022-05-24	Day	Phytophthora	14.8217	7.95443	0.950737	May
P3	2022-05-24	Night	Phytophthora	12.204	7.8617	1.07989	May
P3	2022-05-25	Day	Phytophthora	10.9493	8.4303	1.00761	May
P3	2022-05-25	Night	Phytophthora	10.7654	5.97198	0.844566	May
P3	2022-05-26	Day	Phytophthora	6.51058	6.64509	0.783131	May
P3	2022-05-26	Night	Phytophthora	8.50058	5.69779	0.790141	May
P3	2022-05-27	Day	Phytophthora	13.801	6.87793	0.873498	May
P3	2022-05-27	Night	Phytophthora	12.2592	7.21491	1.06378	May
P3	2022-05-28	Day	Phytophthora	12.6876	7.34734	0.918418	May
P3	2022-05-28	Night	Phytophthora	11.7495	5.92111	0.948137	May
P3	2022-05-29	Day	Phytophthora	6.59123	6.72438	0.853997	May
P3	2022-05-29	Night	Phytophthora	5.94339	6.31534	0.921188	May
P3	2022-05-30	Day	Phytophthora	7.77073	5.16665	0.645831	May
P3	2022-05-30	Night	Phytophthora	9.44184	5.75612	0.8778	May
P3	2022-05-31	Day	Phytophthora	13.7519	7.72374	0.936641	May
P3	2022-05-31	Night	Phytophthora	13.0705	7.5258	1.07511	May
P3	2022-06-01	Day	Phytophthora	5.94846	6.14763	0.740088	June
P3	2022-06-01	Night	Phytophthora	9.17052	8.42757	1.20394	June
P3	2022-06-02	Day	Phytophthora	17.2754	7.96704	0.902089	June
P3	2022-06-02	Night	Phytophthora	17.6325	10.7625	1.49249	June
P3	2022-06-03	Day	Phytophthora	1.48485	5.19423	0.654412	June
P3	2022-06-03	Night	Phytophthora	6.51607	8.40128	1.28118	June
P3	2022-06-04	Day	Phytophthora	NA	0	0	June
P3	2022-06-04	Night	Phytophthora	NA	0	0	June
P3	2022-06-05	Day	Phytophthora	NA	0	0	June
P3	2022-06-05	Night	Phytophthora	NA	0	0	June
P3	2022-06-06	Day	Phytophthora	0.0739879	0.487417	0.0559105	June
P3	2022-06-06	Night	Phytophthora	NA	0	0	June
P3	2022-06-07	Day	Phytophthora	NA	0	0	June
P3	2022-06-07	Night	Phytophthora	NA	0	0	June
P3	2022-06-08	Day	Phytophthora	NA	0	0	June
P3	2022-06-08	Night	Phytophthora	1.28794	4.30686	0.609082	June
P3	2022-06-09	Day	Phytophthora	2.39469	4.80336	0.562191	June
P3	2022-06-09	Night	Phytophthora	6.9247	7.33948	1.03796	June
P3	2022-06-10	Day	Phytophthora	15.4592	7.37266	0.894066	June
P3	2022-06-10	Night	Phytophthora	12.0613	7.59688	1.1201	June
P3	2022-06-11	Day	Phytophthora	8.3243	6.63175	0.810198	June
P3	2022-06-11	Night	Phytophthora	9.92032	7.76809	1.07724	June
P3	2022-06-12	Day	Phytophthora	12.1854	6.26143	0.743095	June
P3	2022-06-12	Night	Phytophthora	13.4598	8.54689	1.16308	June
P3	2022-06-13	Day	Phytophthora	10.0347	7.05693	0.820352	June
P3	2022-06-13	Night	Phytophthora	8.57499	7.39128	1.07813	June
P3	2022-06-14	Day	Phytophthora	18.8947	9.7091	1.15226	June
P3	2022-06-14	Night	Phytophthora	11.6261	6.99569	0.943299	June
P3	2022-06-15	Day	Phytophthora	13.5664	6.75062	0.784743	June
P3	2022-06-15	Night	Phytophthora	9.07574	8.28642	1.26367	June
P3	2022-06-16	Day	Phytophthora	11.8402	9.09558	1.07945	June
P3	2022-06-16	Night	Phytophthora	14.6905	6.2674	0.934288	June
P3	2022-06-17	Day	Phytophthora	29.8417	15.0248	1.97286	June
P3	2022-06-17	Night	Phytophthora	14.6924	8.29207	1.16112	June
P3	2022-06-18	Day	Phytophthora	10.0941	6.75858	0.838299	June
P3	2022-06-18	Night	Phytophthora	11.0826	7.27477	1.21246	June
P3	2022-06-19	Day	Phytophthora	5.64782	6.83312	0.773699	June
P3	2022-06-19	Night	Phytophthora	5.60786	3.78406	0.772418	June
P3	2022-06-20	Day	Phytophthora	8.01773	7.18718	0.824426	June
P3	2022-06-20	Night	Phytophthora	10.119	6.64364	0.939553	June
P3	2022-06-21	Day	Phytophthora	NA	0	0	June
P3	2022-06-21	Night	Phytophthora	5.36626	7.09872	0.984416	June
P3	2022-06-22	Day	Phytophthora	0.0403449	0.342337	0.0403449	June
P3	2022-06-22	Night	Phytophthora	NA	0	0	June
P3	2022-06-23	Day	Phytophthora	NA	0	0	June
P3	2022-06-23	Night	Phytophthora	0.0573573	0.303506	0.0573573	June
P3	2022-06-24	Day	Phytophthora	10.6426	4.82787	0.71183	June
P3	2022-06-24	Night	Phytophthora	10.0248	8.63626	1.84126	June
P3	2022-06-25	Day	Phytophthora	14.7192	7.47806	0.900252	June
P3	2022-06-25	Night	Phytophthora	10.7712	5.86792	0.939619	June
P3	2022-06-26	Day	Phytophthora	15.8226	10.9727	1.31149	June
P3	2022-06-26	Night	Phytophthora	13.4467	6.31039	1.0985	June
P3	2022-06-27	Day	Phytophthora	10.1481	7.07189	0.845252	June
P3	2022-06-27	Night	Phytophthora	10.8068	7.89445	1.37425	June
P3	2022-06-28	Day	Phytophthora	16.0958	8.29339	0.984245	June
P3	2022-06-28	Night	Phytophthora	8.82917	7.84386	1.38661	June
P3	2022-06-29	Day	Phytophthora	9.05083	6.62393	0.821598	June
P3	2022-06-29	Night	Phytophthora	12.0758	6.33202	1.11935	June
P3	2022-06-30	Day	Phytophthora	15.8873	9.22985	1.27995	June
P3	2022-06-30	Night	Phytophthora	20.2528	11.1055	1.9632	June
P3	2022-07-01	Day	Phytophthora	3.37386	4.88724	0.601577	July
P3	2022-07-01	Night	Phytophthora	9.82287	7.50065	1.09408	July
P3	2022-07-02	Day	Phytophthora	12.612	6.47277	0.924682	July
P3	2022-07-02	Night	Phytophthora	10.5802	5.70871	0.841703	July
P3	2022-07-03	Day	Phytophthora	6.51524	6.11984	0.77722	July
P3	2022-07-03	Night	Phytophthora	5.93486	5.34524	0.734225	July
P3	2022-07-04	Day	Phytophthora	12.8318	8.25626	1.04019	July
P3	2022-07-04	Night	Phytophthora	15.3823	7.45542	1.1504	July
P3	2022-07-05	Day	Phytophthora	4.80992	4.67495	0.63037	July
P3	2022-07-05	Night	Phytophthora	9.17617	6.68836	1.11473	July
P3	2022-07-06	Day	Phytophthora	18.6732	6.82849	0.828076	July
P3	2022-07-06	Night	Phytophthora	11.7331	7.2604	1.0372	July
P3	2022-07-07	Day	Phytophthora	12.9471	8.31476	1.03132	July
P3	2022-07-07	Night	Phytophthora	7.00487	6.3308	0.976863	July
P3	2022-07-08	Day	Phytophthora	14.7793	7.70243	0.986195	July
P3	2022-07-08	Night	Phytophthora	12.7253	7.39722	1.14142	July
P3	2022-07-09	Day	Phytophthora	12.1414	5.35339	0.649194	July
P3	2022-07-09	Night	Phytophthora	13.8769	6.93708	1.12534	July
P3	2022-07-10	Day	Phytophthora	5.74105	5.17512	0.618545	July
P3	2022-07-10	Night	Phytophthora	4.12841	5.27597	0.979723	July
P3	2022-07-11	Day	Phytophthora	13.9898	10.035	1.19094	July
P3	2022-07-11	Night	Phytophthora	3.51507	3.88307	0.868281	July
P3	2022-07-12	Day	Phytophthora	14.3085	7.43221	0.993171	July
P3	2022-07-12	Night	Phytophthora	11.8818	6.35457	1.49779	July
P3	2022-07-13	Day	Phytophthora	10.5752	7.57911	0.940073	July
P3	2022-07-13	Night	Phytophthora	14.3814	7.09842	1.41968	July
P3	2022-07-14	Day	Phytophthora	10.2314	6.66466	0.780039	July
P3	2022-07-14	Night	Phytophthora	14.3197	7.18767	1.31228	July
P3	2022-07-15	Day	Phytophthora	7.51534	5.5128	0.736679	July
P3	2022-07-15	Night	Phytophthora	3.2544	3.71093	0.927733	July
P3	2022-07-16	Day	Phytophthora	NA	0	0	July
P3	2022-07-16	Night	Phytophthora	NA	0	0	July
P3	2022-07-17	Day	Phytophthora	11.621	8.55787	1.00162	July
P3	2022-07-17	Night	Phytophthora	7.61684	5.82865	0.92159	July
P3	2022-07-18	Day	Phytophthora	32.8304	59.993	7.38463	July
P3	2022-07-18	Night	Phytophthora	13.8841	9.63949	1.7313	July
P3	2022-07-19	Day	Phytophthora	21.6028	10.1811	1.26281	July
P3	2022-07-19	Night	Phytophthora	8.17619	5.81921	1.01299	July
P3	2022-07-20	Day	Phytophthora	11.3097	7.69921	0.977801	July
P3	2022-07-20	Night	Phytophthora	8.08075	4.99145	0.735948	July
P3	2022-07-21	Day	Phytophthora	4.99394	6.2956	0.763453	July
P3	2022-07-21	Night	Phytophthora	9.09653	5.51112	0.850384	July
P3	2022-07-22	Day	Phytophthora	22.4344	7.16289	0.881691	July
P3	2022-07-22	Night	Phytophthora	18.0857	11.4127	1.66471	July
P3	2022-07-23	Day	Phytophthora	6.34674	6.3225	0.790313	July
P3	2022-07-23	Night	Phytophthora	5.10915	5.61077	0.770698	July
P3	2022-07-24	Day	Phytophthora	12.501	7.07974	0.878133	July
P3	2022-07-24	Night	Phytophthora	13.8599	6.4886	0.908586	July
P3	2022-07-25	Day	Phytophthora	9.94314	6.25541	0.747664	July
P3	2022-07-25	Night	Phytophthora	8.05141	10.2446	1.42067	July
P3	2022-07-26	Day	Phytophthora	NA	0	0	July
P3	2022-07-26	Night	Phytophthora	NA	0	0	July
P3	2022-07-27	Day	Phytophthora	0.027758	0.220322	0.027758	July
P3	2022-07-27	Night	Phytophthora	0.608466	2.60673	0.368647	July
P3	2022-07-28	Day	Phytophthora	7.07413	5.03551	0.619828	July
P3	2022-07-28	Night	Phytophthora	7.84574	5.70076	0.822834	July
P3	2022-07-29	Day	Phytophthora	7.65575	7.76853	0.994658	July
P3	2022-07-29	Night	Phytophthora	7.90218	5.51058	1.02329	July
P3	2022-07-30	Day	Phytophthora	0.0206978	0.102427	0.0144854	July
P3	2022-07-30	Night	Phytophthora	2.07832	5.5847	1.16449	July
P3	2022-07-31	Day	Phytophthora	9.66462	5.89775	0.731526	July
P3	2022-07-31	Night	Phytophthora	12.0408	6.0414	1.08507	July
P3	2022-08-01	Day	Phytophthora	20.0589	10.8954	1.8159	August
P3	2022-08-01	Night	Phytophthora	18.9098	11.274	1.62726	August
P3	2022-08-02	Day	Phytophthora	0.799441	2.03344	0.260356	August
P3	2022-08-02	Night	Phytophthora	4.42173	6.24107	0.940876	August
P3	2022-08-03	Day	Phytophthora	2.57694	3.69031	0.461289	August
P3	2022-08-03	Night	Phytophthora	12.6196	6.2553	0.902875	August
P3	2022-08-04	Day	Phytophthora	12.7189	7.53739	0.949623	August
P3	2022-08-04	Night	Phytophthora	7.90166	6.85437	0.95053	August
P3	2022-08-05	Day	Phytophthora	15.6307	7.08616	0.973359	August
P3	2022-08-05	Night	Phytophthora	15.5356	9.25992	1.32285	August
P3	2022-08-06	Day	Phytophthora	8.54624	5.24453	0.666055	August
P3	2022-08-06	Night	Phytophthora	11.8223	6.46628	1.02241	August
P3	2022-08-07	Day	Phytophthora	10.6751	8.4139	1.08623	August
P3	2022-08-07	Night	Phytophthora	8.23368	5.6573	0.85287	August
P3	2022-08-08	Day	Phytophthora	7.27385	7.58806	0.920188	August
P3	2022-08-08	Night	Phytophthora	9.70588	6.47631	0.965432	August
P3	2022-08-09	Day	Phytophthora	13.5635	6.76067	0.838558	August
P3	2022-08-09	Night	Phytophthora	9.78094	7.76743	1.22814	August
P3	2022-08-10	Day	Phytophthora	5.2388	5.07511	0.672214	August
P3	2022-08-10	Night	Phytophthora	9.30732	7.28469	1.07407	August
P3	2022-08-11	Day	Phytophthora	7.89129	5.31038	0.819409	August
P3	2022-08-11	Night	Phytophthora	10.7683	9.80488	1.57004	August
P3	2022-08-12	Day	Phytophthora	6.5689	7.16421	0.957357	August
P3	2022-08-12	Night	Phytophthora	10.0392	7.26307	1.03758	August
P3	2022-08-13	Day	Phytophthora	11.2636	7.30074	0.912593	August
P3	2022-08-13	Night	Phytophthora	6.28735	5.25329	0.766271	August
P3	2022-08-14	Day	Phytophthora	4.33622	4.3981	0.521958	August
P3	2022-08-14	Night	Phytophthora	15.4404	10.1631	1.48244	August
P3	2022-08-15	Day	Phytophthora	22.4871	9.46864	1.31306	August
P3	2022-08-15	Night	Phytophthora	18.6787	7.77408	1.13397	August
P3	2022-08-16	Day	Phytophthora	12.594	7.51416	0.918001	August
P3	2022-08-16	Night	Phytophthora	11.7644	6.6939	0.986961	August
P3	2022-08-17	Day	Phytophthora	2.96909	6.24218	0.735648	August
P3	2022-08-17	Night	Phytophthora	6.21693	7.86507	1.22832	August
P3	2022-08-18	Day	Phytophthora	10.4716	7.57779	0.925774	August
P3	2022-08-18	Night	Phytophthora	21.2878	9.51634	1.30717	August
P3	2022-08-19	Day	Phytophthora	16.0339	6.50238	0.832544	August
P3	2022-08-19	Night	Phytophthora	20.0617	9.89517	1.45896	August
P3	2022-08-20	Day	Phytophthora	6.70479	5.74468	0.718085	August
P3	2022-08-20	Night	Phytophthora	11.0237	10.2428	1.73134	August
P3	2022-08-21	Day	Phytophthora	6.15577	5.1075	0.653948	August
P3	2022-08-21	Night	Phytophthora	8.65871	4.52587	0.734193	August
P3	2022-08-22	Day	Phytophthora	8.50974	5.75175	0.697502	August
P3	2022-08-22	Night	Phytophthora	13.1987	7.39782	1.1697	August
P3	2022-08-23	Day	Phytophthora	7.21725	9.27676	1.11679	August
P3	2022-08-23	Night	Phytophthora	6.18613	4.07376	0.576117	August
P3	2022-08-24	Day	Phytophthora	4.70632	4.17626	0.54837	August
P3	2022-08-24	Night	Phytophthora	6.24339	6.22465	0.880298	August
P3	2022-08-25	Day	Phytophthora	9.28605	7.89789	1.28121	August
P3	2022-08-25	Night	Phytophthora	3.15404	3.57849	0.501089	August
P3	2022-08-26	Day	Phytophthora	0.432949	0.999361	0.132369	August
P3	2022-08-26	Night	Phytophthora	4.57771	6.11767	1.19977	August
P3	2022-08-27	Day	Phytophthora	6.5392	6.86494	1.02337	August
P3	2022-08-27	Night	Phytophthora	7.30779	8.38987	1.50686	August
P3	2022-08-28	Night	Phytophthora	8.06622	7.88704	3.21987	August
P3	2022-08-29	Day	Phytophthora	NA	0	0	August
P3	2022-08-29	Night	Phytophthora	NA	NA	NA	August
P3	2022-08-30	Day	Phytophthora	4.50552	4.13138	0.730331	August
P3	2022-08-30	Night	Phytophthora	3.41387	5.16663	1.25309	August
P3	2022-08-31	Day	Phytophthora	NA	0	0	August
P3	2022-08-31	Night	Phytophthora	1.96446	4.41105	0.83361	August
P3	2022-09-01	Day	Phytophthora	2.05842	3.03959	0.39241	September
P3	2022-09-01	Night	Phytophthora	3.65289	4.57008	0.879512	September
P3	2022-09-02	Day	Phytophthora	NA	0	0	September
P3	2022-09-03	Day	Phytophthora	NA	0	0	September
P3	2022-09-03	Night	Phytophthora	NA	0	0	September
P3	2022-09-04	Day	Phytophthora	9.75562	3.28191	0.877128	September
P3	2022-09-04	Night	Phytophthora	7.11482	3.81679	1.15081	September
P3	2022-09-05	Day	Phytophthora	NA	0	0	September
P3	2022-09-05	Night	Phytophthora	NA	0	0	September
P3	2022-09-06	Night	Phytophthora	3.35049	7.66563	1.71409	September
P3	2022-09-07	Day	Phytophthora	13.1937	7.12419	1.22179	September
P3	2022-09-07	Night	Phytophthora	12.7769	9.68733	1.76866	September
P3	2022-09-08	Day	Phytophthora	NA	0	0	September
P3	2022-09-08	Night	Phytophthora	0.876138	2.20333	0.432109	September
P3	2022-09-09	Day	Phytophthora	6.83367	8.04688	0.93543	September
P3	2022-09-09	Night	Phytophthora	5.85275	7.58346	1.09458	September
P3	2022-09-10	Day	Phytophthora	NA	0	0	September
P3	2022-09-10	Night	Phytophthora	1.45921	7.32618	1.02587	September
P3	2022-09-11	Day	Phytophthora	5.15502	6.29306	0.721864	September
P3	2022-09-11	Night	Phytophthora	14.2046	8.66526	1.25072	September
P3	2022-09-12	Day	Phytophthora	6.82709	6.27208	0.809722	September
P3	2022-09-12	Night	Phytophthora	8.17197	6.98188	1.09039	September
P3	2022-09-13	Day	Phytophthora	8.62533	9.12039	1.03937	September
P3	2022-09-13	Night	Phytophthora	9.06109	7.45511	1.04392	September
P3	2022-09-14	Day	Phytophthora	0.92982	2.36782	0.308263	September
P3	2022-09-14	Night	Phytophthora	6.97885	8.58148	1.45053	September
P3	2022-09-15	Day	Phytophthora	17.7485	9.03942	1.08822	September
P3	2022-09-15	Night	Phytophthora	15.3609	10.4235	1.44548	September
P3	2022-09-16	Day	Phytophthora	18.679	9.54736	1.10243	September
P3	2022-09-16	Night	Phytophthora	17.3911	11.5945	1.59262	September
P3	2022-09-17	Day	Phytophthora	4.81474	8.13887	0.933592	September
P3	2022-09-17	Night	Phytophthora	5.85429	8.34447	1.16846	September
P3	2022-09-18	Day	Phytophthora	NA	0	0	September
P3	2022-09-18	Night	Phytophthora	NA	0	0	September
P3	2022-09-19	Day	Phytophthora	0.0200519	0.121133	0.0140814	September
P3	2022-09-19	Night	Phytophthora	0.0659712	0.286711	0.0409588	September
P3	2022-09-20	Day	Phytophthora	0.0186251	0.117048	0.0130863	September
P3	2022-09-20	Night	Phytophthora	0.0569574	0.406757	0.0569574	September
P3	2022-09-21	Day	Phytophthora	NA	0	0	September
P3	2022-09-21	Night	Phytophthora	2.57064	10.3904	1.46942	September
P3	2022-09-22	Day	Phytophthora	27.7596	16.1753	1.89317	September
P3	2022-09-22	Night	Phytophthora	32.2351	16.3417	2.20351	September
P3	2022-09-23	Day	Phytophthora	25.4986	13.3189	1.51783	September
P3	2022-09-23	Night	Phytophthora	37.4063	12.6285	1.71852	September
P3	2022-09-24	Day	Phytophthora	30.5812	15.7375	1.84193	September
P3	2022-09-24	Night	Phytophthora	28.0641	14.3202	1.98586	September
P3	2022-09-25	Day	Phytophthora	32.6365	10.1431	1.14848	September
P3	2022-09-25	Night	Phytophthora	30.1927	14.2215	1.97216	September
P3	2022-09-26	Day	Phytophthora	15.3962	8.71762	0.987076	September
P3	2022-09-26	Night	Phytophthora	15.1826	8.43317	1.19263	September
P3	2022-09-27	Day	Phytophthora	11.5164	9.30856	1.08948	September
P3	2022-09-27	Night	Phytophthora	15.815	10.0999	1.37442	September
P3	2022-09-28	Day	Phytophthora	35.5106	16.3833	1.91752	September
P3	2022-09-28	Night	Phytophthora	28.5772	20.0419	2.98767	September
P3	2022-09-29	Day	Phytophthora	23.5161	14.9693	1.84259	September
P3	2022-09-29	Night	Phytophthora	19.1055	12.1637	1.81325	September
P3	2022-09-30	Day	Phytophthora	28.8488	13.8623	3.0997	September
P3	2022-09-30	Night	Phytophthora	32.3058	13.6543	2.73087	September
P3	NA	Night	Phytophthora	11.223	10.8562	1.12574	NA
P4	2022-05-12	Day	Phytophthora	NA	0	0	May
P4	2022-05-12	Night	Phytophthora	NA	0	0	May
P4	2022-05-13	Day	Phytophthora	NA	0	0	May
P4	2022-05-13	Night	Phytophthora	0.293854	1.19182	0.17026	May
P4	2022-05-14	Day	Phytophthora	0.00118119	0.0100227	0.00118119	May
P4	2022-05-14	Night	Phytophthora	3.56045	5.22771	0.724953	May
P4	2022-05-15	Day	Phytophthora	1.12899	2.65354	0.304382	May
P4	2022-05-15	Night	Phytophthora	3.21013	6.86583	0.925788	May
P4	2022-05-16	Day	Phytophthora	0.148016	1.03563	0.120389	May
P4	2022-05-16	Night	Phytophthora	1.69987	2.95077	0.421539	May
P4	2022-05-17	Day	Phytophthora	2.80642	3.62706	0.430453	May
P4	2022-05-17	Night	Phytophthora	1.32421	3.72004	0.603471	May
P4	2022-05-18	Day	Phytophthora	2.12536	2.55533	0.305421	May
P4	2022-05-18	Night	Phytophthora	5.74237	7.30838	1.05487	May
P4	2022-05-19	Day	Phytophthora	9.30532	8.63464	1.03949	May
P4	2022-05-19	Night	Phytophthora	1.73072	2.85518	0.395943	May
P4	2022-05-20	Day	Phytophthora	12.2239	5.3563	0.626907	May
P4	2022-05-20	Night	Phytophthora	2.6934	4.42804	0.652878	May
P4	2022-05-21	Day	Phytophthora	6.23563	6.87322	0.821507	May
P4	2022-05-21	Night	Phytophthora	12.0978	8.26613	1.14631	May
P4	2022-05-22	Day	Phytophthora	9.44795	7.8542	0.938756	May
P4	2022-05-22	Night	Phytophthora	13.7145	12.2016	1.66043	May
P4	2022-05-23	Day	Phytophthora	23.9034	12.4215	1.45383	May
P4	2022-05-23	Night	Phytophthora	13.3889	8.30084	1.18583	May
P4	2022-05-24	Day	Phytophthora	18.2713	7.92947	0.897836	May
P4	2022-05-24	Night	Phytophthora	14.3138	8.0731	1.10893	May
P4	2022-05-25	Day	Phytophthora	8.16849	8.8802	1.0323	May
P4	2022-05-25	Night	Phytophthora	7.43064	6.06624	0.833263	May
P4	2022-05-26	Day	Phytophthora	3.20081	5.52717	0.64252	May
P4	2022-05-26	Night	Phytophthora	12.7283	12.1616	1.65499	May
P4	2022-05-27	Day	Phytophthora	1.83708	4.04635	0.470379	May
P4	2022-05-27	Night	Phytophthora	2.25308	3.55492	0.488306	May
P4	2022-05-28	Day	Phytophthora	7.56872	6.31556	0.73918	May
P4	2022-05-28	Night	Phytophthora	4.03771	7.34367	1.03855	May
P4	2022-05-29	Day	Phytophthora	28.7151	12.717	1.47833	May
P4	2022-05-29	Night	Phytophthora	15.1484	6.96464	0.994948	May
P4	2022-05-30	Day	Phytophthora	25.6152	9.12119	1.06755	May
P4	2022-05-30	Night	Phytophthora	14.7741	6.55349	1.01123	May
P4	2022-05-31	Day	Phytophthora	5.88989	6.38406	0.737168	May
P4	2022-05-31	Night	Phytophthora	11.6977	5.88949	0.841356	May
P4	2022-06-01	Day	Phytophthora	8.12768	8.60425	1.02114	June
P4	2022-06-01	Night	Phytophthora	16.1082	11.8145	1.62285	June
P4	2022-06-02	Day	Phytophthora	2.33343	5.55822	0.65054	June
P4	2022-06-02	Night	Phytophthora	5.36886	7.98278	1.19	June
P4	2022-06-03	Day	Phytophthora	NA	0	0	June
P4	2022-06-03	Night	Phytophthora	NA	0	0	June
P4	2022-06-04	Day	Phytophthora	NA	0	0	June
P4	2022-06-04	Night	Phytophthora	0.0780226	0.413425	0.0590607	June
P4	2022-06-05	Day	Phytophthora	0.00661801	0.0565443	0.00661801	June
P4	2022-06-05	Night	Phytophthora	NA	0	0	June
P4	2022-06-06	Day	Phytophthora	0.0871452	0.739451	0.0871452	June
P4	2022-06-06	Night	Phytophthora	0.0843442	0.299981	0.0474311	June
P4	2022-06-07	Day	Phytophthora	NA	0	0	June
P4	2022-06-07	Night	Phytophthora	0.0116854	0.0748229	0.0116854	June
P4	2022-06-08	Day	Phytophthora	NA	0	0	June
P4	2022-06-08	Night	Phytophthora	NA	0	0	June
P4	2022-06-09	Day	Phytophthora	NA	0	0	June
P4	2022-06-09	Night	Phytophthora	1.42013	4.19515	0.618541	June
P4	2022-06-10	Day	Phytophthora	7.76607	6.07858	0.737136	June
P4	2022-06-10	Night	Phytophthora	5.39597	6.66907	0.899257	June
P4	2022-06-11	Day	Phytophthora	9.23402	10.028	1.21607	June
P4	2022-06-11	Night	Phytophthora	2.50083	2.7726	0.40019	June
P4	2022-06-12	Day	Phytophthora	2.80636	2.74376	0.312681	June
P4	2022-06-12	Night	Phytophthora	3.14381	6.25908	0.922851	June
P4	2022-06-13	Day	Phytophthora	16.7567	10.0177	1.18889	June
P4	2022-06-13	Night	Phytophthora	11.8369	10.0131	1.41607	June
P4	2022-06-14	Day	Phytophthora	19.4592	10.1487	1.20443	June
P4	2022-06-14	Night	Phytophthora	16.5198	6.47205	0.897513	June
P4	2022-06-15	Day	Phytophthora	17.6579	5.41611	0.62961	June
P4	2022-06-15	Night	Phytophthora	11.4913	8.04714	1.11594	June
P4	2022-06-16	Day	Phytophthora	8.65278	8.22282	0.969068	June
P4	2022-06-16	Night	Phytophthora	9.38188	4.789	0.6517	June
P4	2022-06-17	Day	Phytophthora	4.99948	5.33957	0.61656	June
P4	2022-06-17	Night	Phytophthora	15.3381	8.80038	1.2323	June
P4	2022-06-18	Day	Phytophthora	3.47321	4.21369	0.489832	June
P4	2022-06-18	Night	Phytophthora	5.8899	6.29228	0.864311	June
P4	2022-06-19	Day	Phytophthora	15.3246	10.4904	1.27215	June
P4	2022-06-19	Night	Phytophthora	7.82617	5.34988	0.721378	June
P4	2022-06-20	Day	Phytophthora	7.26107	7.76875	0.915556	June
P4	2022-06-20	Night	Phytophthora	12.7522	7.24426	0.995076	June
P4	2022-06-21	Day	Phytophthora	NA	0	0	June
P4	2022-06-21	Night	Phytophthora	1.92446	4.99072	0.685528	June
P4	2022-06-22	Day	Phytophthora	NA	0	0	June
P4	2022-06-22	Night	Phytophthora	NA	0	0	June
P4	2022-06-23	Day	Phytophthora	NA	0	0	June
P4	2022-06-23	Night	Phytophthora	0.068228	0.491999	0.068228	June
P4	2022-06-24	Day	Phytophthora	NA	0	0	June
P4	2022-06-24	Night	Phytophthora	0.583933	2.50637	0.347571	June
P4	2022-06-25	Day	Phytophthora	4.26727	6.3973	0.733821	June
P4	2022-06-25	Night	Phytophthora	11.6138	6.17152	0.890782	June
P4	2022-06-26	Day	Phytophthora	8.66408	6.36426	0.755299	June
P4	2022-06-26	Night	Phytophthora	9.67134	10.2013	1.44268	June
P4	2022-06-27	Day	Phytophthora	20.507	26.4486	3.16121	June
P4	2022-06-27	Night	Phytophthora	10.1674	8.31744	1.18821	June
P4	2022-06-28	Day	Phytophthora	11.4149	7.88849	0.893195	June
P4	2022-06-28	Night	Phytophthora	11.1295	6.82938	0.975626	June
P4	2022-06-29	Day	Phytophthora	10.1432	5.72194	0.669702	June
P4	2022-06-29	Night	Phytophthora	11.7948	9.77541	1.38245	June
P4	2022-06-30	Day	Phytophthora	18.84	12.6974	1.62574	June
P4	2022-06-30	Night	Phytophthora	17.079	11.6483	1.63108	June
P4	2022-07-01	Day	Phytophthora	9.73676	12.0905	1.40549	July
P4	2022-07-01	Night	Phytophthora	15.0702	12.2212	1.69477	July
P4	2022-07-02	Day	Phytophthora	5.98477	6.87498	0.866166	July
P4	2022-07-02	Night	Phytophthora	5.95959	6.36216	0.882273	July
P4	2022-07-03	Day	Phytophthora	12.5998	8.39148	1.01762	July
P4	2022-07-03	Night	Phytophthora	8.64194	9.78528	1.35697	July
P4	2022-07-04	Day	Phytophthora	10.0868	9.47592	1.18449	July
P4	2022-07-04	Night	Phytophthora	8.71126	8.61253	1.28388	July
P4	2022-07-05	Day	Phytophthora	11.2179	5.16326	0.626137	July
P4	2022-07-05	Night	Phytophthora	6.8117	6.74164	0.973072	July
P4	2022-07-06	Day	Phytophthora	11.5332	8.7573	1.08621	July
P4	2022-07-06	Night	Phytophthora	23.75	7.4561	1.08758	July
P4	2022-07-07	Day	Phytophthora	14.3251	6.89806	0.842732	July
P4	2022-07-07	Night	Phytophthora	10.0691	9.98783	1.50572	July
P4	2022-07-08	Day	Phytophthora	9.94363	4.69165	0.564809	July
P4	2022-07-08	Night	Phytophthora	9.83887	7.33728	1.0175	July
P4	2022-07-09	Day	Phytophthora	12.4492	9.4325	1.13554	July
P4	2022-07-09	Night	Phytophthora	8.83928	4.86947	0.695639	July
P4	2022-07-10	Day	Phytophthora	6.19642	6.54285	0.776493	July
P4	2022-07-10	Night	Phytophthora	6.63888	4.75376	0.640997	July
P4	2022-07-11	Day	Phytophthora	6.3425	7.57557	0.863317	July
P4	2022-07-11	Night	Phytophthora	7.94168	6.91945	0.959555	July
P4	2022-07-12	Day	Phytophthora	19.2882	4.51924	0.511703	July
P4	2022-07-12	Night	Phytophthora	10.2117	7.66107	1.05233	July
P4	2022-07-13	Day	Phytophthora	9.16993	8.21068	0.974428	July
P4	2022-07-13	Night	Phytophthora	12.8892	7.12976	0.979348	July
P4	2022-07-14	Day	Phytophthora	3.62852	4.39577	0.518047	July
P4	2022-07-14	Night	Phytophthora	14.0351	11.2323	1.6384	July
P4	2022-07-15	Day	Phytophthora	2.73725	2.91739	0.343818	July
P4	2022-07-15	Night	Phytophthora	10.5609	9.81215	1.38765	July
P4	2022-07-16	Day	Phytophthora	19.1806	12.6622	1.50272	July
P4	2022-07-16	Night	Phytophthora	11.6559	6.51205	0.981729	July
P4	2022-07-17	Day	Phytophthora	8.59368	8.21229	0.961175	July
P4	2022-07-17	Night	Phytophthora	10.7196	7.58161	1.09431	July
P4	2022-07-18	Day	Phytophthora	27.7688	42.0548	5.0628	July
P4	2022-07-18	Night	Phytophthora	9.64252	8.56053	1.23561	July
P4	2022-07-19	Day	Phytophthora	5.23836	3.73245	0.439874	July
P4	2022-07-19	Night	Phytophthora	5.8176	5.63124	0.830281	July
P4	2022-07-20	Day	Phytophthora	8.33449	7.76975	0.885445	July
P4	2022-07-20	Night	Phytophthora	6.15322	4.10712	0.586732	July
P4	2022-07-21	Day	Phytophthora	8.6531	9.48771	1.11045	July
P4	2022-07-21	Night	Phytophthora	22.4272	15.2393	2.22288	July
P4	2022-07-22	Day	Phytophthora	22.1761	7.33443	0.830461	July
P4	2022-07-22	Night	Phytophthora	11.2007	6.8609	1.00077	July
P4	2022-07-23	Day	Phytophthora	10.6732	6.85404	0.82513	July
P4	2022-07-23	Night	Phytophthora	12.0388	10.8627	1.52109	July
P4	2022-07-24	Day	Phytophthora	13.0057	7.85219	0.906692	July
P4	2022-07-24	Night	Phytophthora	6.76526	4.73909	0.684029	July
P4	2022-07-25	Day	Phytophthora	13.5021	10.299	1.22226	July
P4	2022-07-25	Night	Phytophthora	9.22737	9.7485	1.54137	July
P4	2022-07-26	Day	Phytophthora	NA	0	0	July
P4	2022-07-26	Night	Phytophthora	NA	0	0	July
P4	2022-07-27	Day	Phytophthora	NA	0	0	July
P4	2022-07-27	Night	Phytophthora	NA	0	0	July
[truncated: 419 more rows]

## Sheet: HourlySapflow
TreeID	Hour	Type	meansapflow	sdsap	sesap
A1	0	Asymptomatic	18.0416	15.2232	0.562282
A1	1	Asymptomatic	16.1836	14.0426	0.512423
A1	2	Asymptomatic	13.7795	12.3741	0.457674
A1	3	Asymptomatic	11.6682	10.749	0.401709
A1	4	Asymptomatic	11.7792	10.2928	0.380955
A1	5	Asymptomatic	24.6991	36.3657	1.3478
A1	6	Asymptomatic	66.7045	81.5638	2.98227
A1	7	Asymptomatic	109.977	108.501	4.02407
A1	8	Asymptomatic	148.657	117.234	4.1896
A1	9	Asymptomatic	174.923	118.51	4.17434
A1	10	Asymptomatic	195.094	116.701	4.1732
A1	11	Asymptomatic	208.237	121.451	4.58061
A1	12	Asymptomatic	210.451	117.338	4.44449
A1	13	Asymptomatic	208.849	112.935	4.17704
A1	14	Asymptomatic	206.195	110.485	4.05329
A1	15	Asymptomatic	190.406	105.837	3.86204
A1	16	Asymptomatic	174.084	101.014	3.68604
A1	17	Asymptomatic	145.326	93.7596	3.47258
A1	18	Asymptomatic	118.138	80.9846	3.00769
A1	19	Asymptomatic	83.0135	60.2698	2.1389
A1	20	Asymptomatic	50.321	36.8582	1.30151
A1	21	Asymptomatic	35.0263	26.9373	0.965129
A1	22	Asymptomatic	25.153	21.5462	0.818473
A1	23	Asymptomatic	19.4475	17.5277	0.649621
A2	0	Asymptomatic	12.2801	11.4845	0.425353
A2	1	Asymptomatic	12.793	10.7909	0.402154
A2	2	Asymptomatic	13.3484	12.023	0.448695
A2	3	Asymptomatic	15.0252	13.4565	0.501146
A2	4	Asymptomatic	15.1642	14.0493	0.531394
A2	5	Asymptomatic	20.7332	20.3955	0.759566
A2	6	Asymptomatic	38.2148	41.868	1.56907
A2	7	Asymptomatic	59.2858	57.0346	2.14957
A2	8	Asymptomatic	82.9077	67.031	2.4251
A2	9	Asymptomatic	105.767	68.7953	2.50704
A2	10	Asymptomatic	120.998	67.7345	2.44735
A2	11	Asymptomatic	134.865	68.6666	2.60467
A2	12	Asymptomatic	132.331	67.1921	2.5654
A2	13	Asymptomatic	124.7	65.6894	2.4464
A2	14	Asymptomatic	120.322	66.1294	2.44924
A2	15	Asymptomatic	107.063	62.8893	2.31656
A2	16	Asymptomatic	92.3771	59.1729	2.20371
A2	17	Asymptomatic	71.7789	52.8905	1.96702
A2	18	Asymptomatic	50.8448	42.0147	1.54449
A2	19	Asymptomatic	35.1442	30.7164	1.09982
A2	20	Asymptomatic	22.7755	19.6682	0.713441
A2	21	Asymptomatic	16.8446	15.7407	0.573622
A2	22	Asymptomatic	14.7621	15.7075	0.610487
A2	23	Asymptomatic	13.1121	14.7871	0.554169
A3	0	Asymptomatic	21.0636	62.0946	3.82166
A3	1	Asymptomatic	24.9426	77.7188	4.89583
A3	2	Asymptomatic	17.5553	48.4695	3.08404
A3	3	Asymptomatic	13.2963	14.9841	0.951494
A3	4	Asymptomatic	16.0525	18.1009	1.17827
A3	5	Asymptomatic	22.0828	28.18	1.78226
A3	6	Asymptomatic	45.335	58.295	3.6869
A3	7	Asymptomatic	97.3128	103.435	6.69064
A3	8	Asymptomatic	147.524	142.598	8.55248
A3	9	Asymptomatic	185.519	175.544	10.3984
A3	10	Asymptomatic	194.112	165.2	10.0352
A3	11	Asymptomatic	203.543	163.913	10.2048
A3	12	Asymptomatic	210.483	164.168	10.4883
A3	13	Asymptomatic	208.986	162.451	10.0748
A3	14	Asymptomatic	206.228	169.381	10.5657
A3	15	Asymptomatic	188.757	155.463	9.77387
A3	16	Asymptomatic	174.995	150.686	9.32721
A3	17	Asymptomatic	154.275	137.379	8.45511
A3	18	Asymptomatic	125.009	108.247	6.75224
A3	19	Asymptomatic	71.578	67.0992	4.08353
A3	20	Asymptomatic	41.3155	41.6871	2.52302
A3	21	Asymptomatic	26.0998	29.2366	1.76948
A3	22	Asymptomatic	22.2983	25.215	1.6699
A3	23	Asymptomatic	21.1062	24.4259	1.59677
A4	0	Asymptomatic	19.7746	17.7783	0.692546
A4	1	Asymptomatic	19.5725	16.4739	0.642219
A4	2	Asymptomatic	17.9527	15.4464	0.595858
A4	3	Asymptomatic	17.9922	14.7997	0.576952
A4	4	Asymptomatic	19.0055	14.8927	0.581906
A4	5	Asymptomatic	24.2533	21.0016	0.808354
A4	6	Asymptomatic	41.7495	46.4751	1.81593
A4	7	Asymptomatic	71.1084	80.6771	3.17912
A4	8	Asymptomatic	99.546	88.26	3.34309
A4	9	Asymptomatic	135.17	96.7058	3.60652
A4	10	Asymptomatic	165.906	102.783	3.86557
A4	11	Asymptomatic	190.433	106.962	4.26146
A4	12	Asymptomatic	197.154	111.772	4.42509
A4	13	Asymptomatic	196.996	111.989	4.35585
A4	14	Asymptomatic	189.859	107.722	4.16476
A4	15	Asymptomatic	175.9	104.136	4.0783
A4	16	Asymptomatic	156.411	102.005	3.98565
A4	17	Asymptomatic	130.831	91.9396	3.53876
A4	18	Asymptomatic	106.704	84.9004	3.30976
A4	19	Asymptomatic	77.351	69.0293	2.59428
A4	20	Asymptomatic	46.6549	42.0098	1.58443
A4	21	Asymptomatic	32.6688	31.1511	1.18849
A4	22	Asymptomatic	26.2443	26.4187	1.04592
A4	23	Asymptomatic	22.6454	23.6992	0.930992
A5	0	Asymptomatic	20.7096	19.8995	0.700495
A5	1	Asymptomatic	18.9701	19.2875	0.680642
A5	2	Asymptomatic	18.1522	18.04	0.633471
A5	3	Asymptomatic	17.0344	16.0297	0.563573
A5	4	Asymptomatic	13.916	14.2789	0.503891
A5	5	Asymptomatic	15.3067	17.143	0.599389
A5	6	Asymptomatic	25.7159	30.7037	1.07353
A5	7	Asymptomatic	46.1174	52.1715	1.82191
A5	8	Asymptomatic	72.8395	71.3586	2.44184
A5	9	Asymptomatic	98.1421	81.3033	2.75013
A5	10	Asymptomatic	118.469	92.6358	3.18113
A5	11	Asymptomatic	129.839	93.7517	3.37638
A5	12	Asymptomatic	135.36	96.0233	3.42069
A5	13	Asymptomatic	133.704	96.0942	3.39109
A5	14	Asymptomatic	133.19	95.5417	3.35907
A5	15	Asymptomatic	127.262	91.8421	3.25526
A5	16	Asymptomatic	116.691	89.3493	3.15898
A5	17	Asymptomatic	96.775	79.3244	2.76172
A5	18	Asymptomatic	78.4509	69.4459	2.44461
A5	19	Asymptomatic	56.4432	51.5898	1.75411
A5	20	Asymptomatic	38.8157	35.659	1.21667
A5	21	Asymptomatic	28.5467	27.6634	0.946067
A5	22	Asymptomatic	23.5074	24.6892	0.893222
A5	23	Asymptomatic	21.1572	22.0478	0.783436
P1	0	Phytophthora	13.4844	13.4172	1.6642
P1	1	Phytophthora	16.4347	14.9906	2.05911
P1	2	Phytophthora	18.8619	19.2272	2.42239
P1	3	Phytophthora	21.3812	18.0223	2.2706
P1	4	Phytophthora	19.5707	17.4314	2.26938
P1	5	Phytophthora	21.01	17.7671	2.39572
P1	6	Phytophthora	22.3402	16.5626	2.19377
P1	7	Phytophthora	18.7564	17.0845	2.16973
P1	8	Phytophthora	14.0388	15.6203	1.89424
P1	9	Phytophthora	14.169	17.5454	2.17624
P1	10	Phytophthora	14.6716	17.2101	2.08704
P1	11	Phytophthora	14.9378	16.4632	2.09083
P1	12	Phytophthora	18.2894	19.2501	2.42528
P1	13	Phytophthora	21.6001	22.8528	2.81299
P1	14	Phytophthora	18.1985	21.9035	2.7168
P1	15	Phytophthora	22.2106	26.5886	3.32358
P1	16	Phytophthora	14.314	19.8131	2.64764
P1	17	Phytophthora	18.8469	24.7791	3.12187
P1	18	Phytophthora	16.5435	20.1345	2.55708
P1	19	Phytophthora	13.3554	21.1992	2.55208
P1	20	Phytophthora	14.3256	19.4459	2.26054
P1	21	Phytophthora	13.2863	17.2995	1.98439
P1	22	Phytophthora	14.4733	21.3728	2.61111
P1	23	Phytophthora	16.1603	22.5854	2.86835
P2	0	Phytophthora	18.2533	15.7341	0.588009
P2	1	Phytophthora	17.0311	14.9451	0.557358
P2	2	Phytophthora	16.251	13.3297	0.500961
P2	3	Phytophthora	16.0811	13.0276	0.486865
P2	4	Phytophthora	13.6717	11.329	0.422795
P2	5	Phytophthora	16.3133	12.399	0.467969
P2	6	Phytophthora	23	20.2055	0.777134
P2	7	Phytophthora	39.256	33.2014	1.27135
P2	8	Phytophthora	66.07	47.8927	1.73156
P2	9	Phytophthora	102.956	70.3409	2.55658
P2	10	Phytophthora	133.902	84.1822	3.0637
P2	11	Phytophthora	162.925	93.9269	3.59929
P2	12	Phytophthora	174.378	99.2464	3.79756
P2	13	Phytophthora	179.523	103.348	3.89231
P2	14	Phytophthora	175.989	106.116	4.0281
P2	15	Phytophthora	165.696	104.322	3.96573
P2	16	Phytophthora	148.226	99.425	3.71829
P2	17	Phytophthora	118.802	89.5569	3.32377
P2	18	Phytophthora	86.3244	71.309	2.62492
P2	19	Phytophthora	52.062	43.6342	1.56235
P2	20	Phytophthora	32.1342	27.0836	0.979208
P2	21	Phytophthora	24.1609	22.0009	0.792345
P2	22	Phytophthora	21.8879	20.8434	0.792348
P2	23	Phytophthora	18.0858	18.8612	0.721175
P3	0	Phytophthora	11.1281	10.6603	0.440374
P3	1	Phytophthora	11.499	10.3363	0.42518
P3	2	Phytophthora	11.186	10.2039	0.426272
P3	3	Phytophthora	12.2069	10.9691	0.459848
P3	4	Phytophthora	10.7332	9.51419	0.399207
P3	5	Phytophthora	11.091	9.96196	0.416531
P3	6	Phytophthora	10.9112	9.42347	0.384712
P3	7	Phytophthora	10.0086	9.83707	0.40776
P3	8	Phytophthora	10.4666	10.4199	0.412205
P3	9	Phytophthora	9.99225	10.8075	0.415059
P3	10	Phytophthora	9.66391	10.1167	0.389393
P3	11	Phytophthora	10.2909	21.9954	0.876318
P3	12	Phytophthora	9.53863	10.0664	0.408581
P3	13	Phytophthora	10.359	11.1764	0.438374
P3	14	Phytophthora	10.8795	11.5472	0.454672
P3	15	Phytophthora	10.4909	12.0923	0.480627
P3	16	Phytophthora	9.96392	11.2168	0.457923
P3	17	Phytophthora	9.95772	10.6049	0.414054
P3	18	Phytophthora	10.049	11.2304	0.443229
P3	19	Phytophthora	9.21358	10.4626	0.403003
P3	20	Phytophthora	9.9437	10.8392	0.415053
P3	21	Phytophthora	9.19045	10.2253	0.391547
P3	22	Phytophthora	9.72911	10.7281	0.441294
P3	23	Phytophthora	9.4779	10.8731	0.447261
P4	0	Phytophthora	9.85777	9.9237	0.372692
P4	1	Phytophthora	10.1854	9.53552	0.356608
P4	2	Phytophthora	10.8597	10.1599	0.381296
P4	3	Phytophthora	9.10057	9.37091	0.352679
P4	4	Phytophthora	10.0257	10.1193	0.384956
P4	5	Phytophthora	9.52215	9.68932	0.363122
P4	6	Phytophthora	9.10793	8.78794	0.336261
P4	7	Phytophthora	8.65427	8.76337	0.329348
P4	8	Phytophthora	8.6386	12.181	0.444491
P4	9	Phytophthora	9.07892	13.5638	0.491365
P4	10	Phytophthora	9.65603	13.3772	0.487818
P4	11	Phytophthora	10.5264	17.3466	0.653312
P4	12	Phytophthora	10.0108	13.4911	0.508464
P4	13	Phytophthora	9.61308	12.0759	0.450667
P4	14	Phytophthora	8.62371	11.1704	0.412588
P4	15	Phytophthora	8.60187	11.0751	0.409907
P4	16	Phytophthora	7.82653	10.1099	0.378883
P4	17	Phytophthora	8.20991	10.5217	0.390767
P4	18	Phytophthora	8.52844	11.0026	0.404192
P4	19	Phytophthora	8.30476	10.2332	0.367825
P4	20	Phytophthora	7.69872	9.92434	0.359285
P4	21	Phytophthora	8.28055	10.7286	0.388146
P4	22	Phytophthora	8.25147	11.0749	0.422225
P4	23	Phytophthora	7.93806	10.8917	0.414039
P5	0	Phytophthora	9.59959	9.92879	0.363276
P5	1	Phytophthora	9.19471	13.3292	0.489661
P5	2	Phytophthora	8.4473	13.0004	0.479855
P5	3	Phytophthora	7.1214	12.06	0.448206
P5	4	Phytophthora	6.51346	12.3407	0.452738
P5	5	Phytophthora	9.98042	16.4128	0.609557
P5	6	Phytophthora	23.7185	29.1142	1.08653
P5	7	Phytophthora	42.2514	42.5203	1.58135
P5	8	Phytophthora	58.172	47.9416	1.68554
P5	9	Phytophthora	71.6789	49.1492	1.74095
P5	10	Phytophthora	81.9354	48.5056	1.75029
P5	11	Phytophthora	88.8499	54.1272	2.07416
P5	12	Phytophthora	89.7276	52.5566	2.0008
P5	13	Phytophthora	89.5009	50.2345	1.86695
P5	14	Phytophthora	83.309	49.4978	1.82949
P5	15	Phytophthora	78.5265	46.376	1.71881
P5	16	Phytophthora	67.7671	43.408	1.61997
P5	17	Phytophthora	52.9517	36.2076	1.33645
P5	18	Phytophthora	38.2894	29.4718	1.0923
P5	19	Phytophthora	27.7306	24.0947	0.864394
P5	20	Phytophthora	20.0886	19.7219	0.703905
P5	21	Phytophthora	14.4697	15.5283	0.553875
P5	22	Phytophthora	12.6104	13.3019	0.51237
P5	23	Phytophthora	10.7223	12.6443	0.48101

## Sheet: Sapflow_withcalcs
datetime	Day	Hour	Time	Sapflux_mlcm2min	TreeID	SensorID	Type	VPCA	sapwood_area	Sapflow_mlmin	Sapflow_L_min	Sapflow_L_hr	Sapflow_L_day	Sapflow_ml_m2_min	Sapflow_L_m2_min	Sapflow_L_m2_hour	Sapflow_L_m2_day	Energyloss_W_min	Energyloss_W_hour	Energyloss_Wday	Energyloss_kWday	Energyloss_kw_m2_day
2022-05-11	11	0	Night	0.0118247	A1	Five	Asymptomatic	81.7128	2371.99	25.3835	0.0253835	1.52301	36.5522	0.310643	0.000310643	0.0186386	0.447326	62.1896	3731.37	89553	89.553	1.09595
2022-05-11 00:10:00	11	0	Night	0.0230833	A1	Five	Asymptomatic	81.7128	2371.99	49.5517	0.0495517	2.9731	71.3545	0.606413	0.000606413	0.0363848	0.873235	121.402	7284.1	174818	174.818	2.13943
2022-05-11 00:20:00	11	0	Night	0.017475	A1	Five	Asymptomatic	81.7128	2371.99	37.5128	0.0375128	2.25077	54.0184	0.45908	0.00045908	0.0275448	0.661076	91.9062	5514.37	132345	132.345	1.61964
2022-05-11 00:30:00	11	0	Night	0.020225	A1	Five	Asymptomatic	81.7128	2371.99	43.4161	0.0434161	2.60497	62.5192	0.531325	0.000531325	0.0318795	0.765109	106.369	6382.17	153172	153.172	1.87452
2022-05-11 00:40:00	11	0	Night	0.00991544	A1	Five	Asymptomatic	81.7128	2371.99	21.285	0.021285	1.2771	30.6504	0.260485	0.000260485	0.0156291	0.375099	52.1482	3128.89	75093.4	75.0934	0.918992
2022-05-12	12	0	Night	0.00562723	A1	Five	Asymptomatic	81.7128	2371.99	12.0797	0.0120797	0.724782	17.3948	0.147831	0.000147831	0.00886986	0.212877	29.5952	1775.71	42617.2	42.6172	0.521548
2022-05-12 00:10:00	12	0	Night	0.00114157	A1	Five	Asymptomatic	81.7128	2371.99	2.45055	0.00245055	0.147033	3.52879	0.0299898	2.99898e-05	0.00179939	0.0431853	6.00385	360.231	8645.54	8.64554	0.105804
2022-05-12 00:20:00	12	0	Night	0.00895075	A1	Five	Asymptomatic	81.7128	2371.99	19.2141	0.0192141	1.15285	27.6684	0.235142	0.000235142	0.0141085	0.338605	47.0746	2824.48	67787.5	67.7875	0.829582
2022-05-12 00:30:00	12	0	Night	0.00236694	A1	Five	Asymptomatic	81.7128	2371.99	5.08099	0.00508099	0.304859	7.31662	0.062181	6.2181e-05	0.00373086	0.0895406	12.4484	746.905	17925.7	17.9257	0.219375
2022-05-12 00:40:00	12	0	Night	0.00642482	A1	Five	Asymptomatic	81.7128	2371.99	13.7918	0.0137918	0.827511	19.8603	0.168784	0.000168784	0.0101271	0.243049	33.79	2027.4	48657.6	48.6576	0.595471
2022-05-12 00:50:00	12	0	Night	0.00642482	A1	Five	Asymptomatic	81.7128	2371.99	13.7918	0.0137918	0.827511	19.8603	0.168784	0.000168784	0.0101271	0.243049	33.79	2027.4	48657.6	48.6576	0.595471
2022-05-13	13	0	Night	0.00382973	A1	Five	Asymptomatic	81.7128	2371.99	8.2211	0.0082211	0.493266	11.8384	0.10061	0.00010061	0.00603658	0.144878	20.1417	1208.5	29004	29.004	0.354951
2022-05-13 00:10:00	13	0	Night	0.00458066	A1	Five	Asymptomatic	81.7128	2371.99	9.83307	0.00983307	0.589984	14.1596	0.120337	0.000120337	0.00722021	0.173285	24.091	1445.46	34691.1	34.6911	0.424549
2022-05-13 00:20:00	13	0	Night	0.0031089	A1	Five	Asymptomatic	81.7128	2371.99	6.67372	0.00667372	0.400423	9.61016	0.0816729	8.16729e-05	0.00490037	0.117609	16.3506	981.037	23544.9	23.5449	0.288142
2022-05-13 00:30:00	13	0	Night	0.00382973	A1	Five	Asymptomatic	81.7128	2371.99	8.2211	0.0082211	0.493266	11.8384	0.10061	0.00010061	0.00603658	0.144878	20.1417	1208.5	29004	29.004	0.354951
2022-05-13 00:40:00	13	0	Night	0.00346537	A1	Five	Asymptomatic	81.7128	2371.99	7.43895	0.00743895	0.446337	10.7121	0.0910377	9.10377e-05	0.00546226	0.131094	18.2254	1093.53	26244.6	26.2446	0.321181
2022-05-13 00:50:00	13	0	Night	0.00346537	A1	Five	Asymptomatic	81.7128	2371.99	7.43895	0.00743895	0.446337	10.7121	0.0910377	9.10377e-05	0.00546226	0.131094	18.2254	1093.53	26244.6	26.2446	0.321181
2022-05-14	14	0	Night	0.00337753	A1	Five	Asymptomatic	81.7128	2371.99	7.25037	0.00725037	0.435022	10.4405	0.0887299	8.87299e-05	0.00532379	0.127771	17.7634	1065.8	25579.3	25.5793	0.313039
2022-05-14 00:10:00	14	0	Night	0.00269093	A1	Five	Asymptomatic	81.7128	2371.99	5.77648	0.00577648	0.346589	8.31813	0.0706925	7.06925e-05	0.00424155	0.101797	14.1524	849.143	20379.4	20.3794	0.249403
2022-05-14 00:20:00	14	0	Night	0.00269093	A1	Five	Asymptomatic	81.7128	2371.99	5.77648	0.00577648	0.346589	8.31813	0.0706925	7.06925e-05	0.00424155	0.101797	14.1524	849.143	20379.4	20.3794	0.249403
2022-05-14 00:30:00	14	0	Night	0.00269093	A1	Five	Asymptomatic	81.7128	2371.99	5.77648	0.00577648	0.346589	8.31813	0.0706925	7.06925e-05	0.00424155	0.101797	14.1524	849.143	20379.4	20.3794	0.249403
2022-05-14 00:40:00	14	0	Night	0.00722463	A1	Five	Asymptomatic	81.7128	2371.99	15.5087	0.0155087	0.930525	22.3326	0.189796	0.000189796	0.0113877	0.273306	37.9964	2279.79	54714.9	54.7149	0.6696
2022-05-15	15	0	Night	0.021727	A1	Five	Asymptomatic	81.7128	2371.99	46.6404	0.0466404	2.79842	67.1622	0.570784	0.000570784	0.034247	0.821929	114.269	6856.14	164547	164.547	2.01373
2022-05-15 00:10:00	15	0	Night	0.0201355	A1	Five	Asymptomatic	81.7128	2371.99	43.224	0.043224	2.59344	62.2425	0.528974	0.000528974	0.0317385	0.761723	105.899	6353.93	152494	152.494	1.86622
2022-05-15 00:30:00	15	0	Night	0.0233523	A1	Five	Asymptomatic	81.7128	2371.99	50.1292	0.0501292	3.00775	72.186	0.61348	0.00061348	0.0368088	0.883411	122.816	7368.99	176856	176.856	2.16436
2022-05-15 00:40:00	15	0	Night	0.0180668	A1	Five	Asymptomatic	81.7128	2371.99	38.7832	0.0387832	2.32699	55.8478	0.474628	0.000474628	0.0284777	0.683464	95.0188	5701.13	136827	136.827	1.67449
2022-05-15 00:50:00	15	0	Night	0.0228068	A1	Five	Asymptomatic	81.7128	2371.99	48.9583	0.0489583	2.9375	70.4999	0.59915	0.00059915	0.035949	0.862776	119.948	7196.86	172725	172.725	2.1138
2022-05-16	16	0	Night	0.00467386	A1	Five	Asymptomatic	81.7128	2371.99	10.0332	0.0100332	0.601989	14.4477	0.122786	0.000122786	0.00736713	0.176811	24.5812	1474.87	35397	35.397	0.433187
2022-05-16 00:10:00	16	0	Night	0.00989592	A1	Five	Asymptomatic	81.7128	2371.99	21.2431	0.0212431	1.27459	30.59	0.259973	0.000259973	0.0155984	0.37436	52.0456	3122.73	74945.6	74.9456	0.917183
2022-05-16 00:30:00	16	0	Night	0.0173844	A1	Five	Asymptomatic	81.7128	2371.99	37.3181	0.0373181	2.23909	53.7381	0.456699	0.000456699	0.0274019	0.657646	91.4295	5485.77	131658	131.658	1.61123
2022-05-16 00:40:00	16	0	Night	0.0135078	A1	Five	Asymptomatic	81.7128	2371.99	28.9964	0.0289964	1.73979	41.7548	0.354858	0.000354858	0.0212915	0.510995	71.0412	4262.47	102299	102.299	1.25194
2022-05-16 00:50:00	16	0	Night	0.0149316	A1	Five	Asymptomatic	81.7128	2371.99	32.0528	0.0320528	1.92317	46.1561	0.392262	0.000392262	0.0235357	0.564857	78.5294	4711.77	113082	113.082	1.3839
2022-05-17 00:10:00	17	0	Night	0.00676451	A1	Five	Asymptomatic	81.7128	2371.99	14.5211	0.0145211	0.871263	20.9103	0.177708	0.000177708	0.0106625	0.2559	35.5766	2134.59	51230.3	51.2303	0.626955
2022-05-17 00:20:00	17	0	Night	0.0148726	A1	Five	Asymptomatic	81.7128	2371.99	31.9264	0.0319264	1.91558	45.974	0.390714	0.000390714	0.0234429	0.562629	78.2196	4693.18	112636	112.636	1.37844
2022-05-17 00:30:00	17	0	Night	0.0143838	A1	Five	Asymptomatic	81.7128	2371.99	30.8769	0.0308769	1.85262	44.4628	0.377871	0.000377871	0.0226723	0.544135	75.6485	4538.91	108934	108.934	1.33313
2022-05-17 00:40:00	17	0	Night	0.011541	A1	Five	Asymptomatic	81.7128	2371.99	24.7745	0.0247745	1.48647	35.6752	0.303189	0.000303189	0.0181914	0.436593	60.6974	3641.85	87404.3	87.4043	1.06965
2022-05-17 00:50:00	17	0	Night	0.00676451	A1	Five	Asymptomatic	81.7128	2371.99	14.5211	0.0145211	0.871263	20.9103	0.177708	0.000177708	0.0106625	0.2559	35.5766	2134.59	51230.3	51.2303	0.626955
2022-05-18	18	0	Night	0.00756609	A1	Five	Asymptomatic	81.7128	2371.99	16.2418	0.0162418	0.974506	23.3881	0.198766	0.000198766	0.011926	0.286224	39.7923	2387.54	57300.9	57.3009	0.701248
2022-05-18 00:10:00	18	0	Night	0.00970789	A1	Five	Asymptomatic	81.7128	2371.99	20.8394	0.0208394	1.25037	30.0088	0.255033	0.000255033	0.015302	0.367247	51.0566	3063.4	73521.6	73.5216	0.899756
2022-05-18 00:20:00	18	0	Night	0.00715305	A1	Five	Asymptomatic	81.7128	2371.99	15.3551	0.0153551	0.921307	22.1114	0.187916	0.000187916	0.0112749	0.270598	37.62	2257.2	54172.8	54.1728	0.662966
2022-05-18 00:30:00	18	0	Night	0.00970789	A1	Five	Asymptomatic	81.7128	2371.99	20.8394	0.0208394	1.25037	30.0088	0.255033	0.000255033	0.015302	0.367247	51.0566	3063.4	73521.6	73.5216	0.899756
2022-05-18 00:40:00	18	0	Night	0.0101509	A1	Five	Asymptomatic	81.7128	2371.99	21.7905	0.0217905	1.30743	31.3783	0.266671	0.000266671	0.0160003	0.384007	53.3866	3203.2	76876.7	76.8767	0.940816
2022-05-18 00:50:00	18	0	Night	0.0101509	A1	Five	Asymptomatic	81.7128	2371.99	21.7905	0.0217905	1.30743	31.3783	0.266671	0.000266671	0.0160003	0.384007	53.3866	3203.2	76876.7	76.8767	0.940816
2022-05-19	19	0	Night	0.0103757	A1	Five	Asymptomatic	81.7128	2371.99	22.2729	0.0222729	1.33638	32.073	0.272576	0.000272576	0.0163546	0.392509	54.5687	3274.12	78578.9	78.5789	0.961648
2022-05-19 00:10:00	19	0	Night	0.00993761	A1	Five	Asymptomatic	81.7128	2371.99	21.3326	0.0213326	1.27995	30.7189	0.261068	0.000261068	0.0156641	0.375937	52.2648	3135.89	75261.3	75.2613	0.921047
2022-05-19 00:20:00	19	0	Night	0.00740819	A1	Five	Asymptomatic	81.7128	2371.99	15.9028	0.0159028	0.954167	22.9	0.194618	0.000194618	0.0116771	0.28025	38.9618	2337.71	56105	56.105	0.686612
2022-05-19 00:30:00	19	0	Night	0.00781755	A1	Five	Asymptomatic	81.7128	2371.99	16.7816	0.0167816	1.00689	24.1654	0.205372	0.000205372	0.0123223	0.295736	41.1148	2466.89	59205.3	59.2053	0.724554
2022-05-19 00:40:00	19	0	Night	0.00660492	A1	Five	Asymptomatic	81.7128	2371.99	14.1784	0.0141784	0.850707	20.417	0.173516	0.000173516	0.0104109	0.249862	34.7372	2084.23	50021.6	50.0216	0.612163
2022-05-19 00:50:00	19	0	Night	0.0090753	A1	Five	Asymptomatic	81.7128	2371.99	19.4815	0.0194815	1.16889	28.0534	0.238414	0.000238414	0.0143049	0.343316	47.7297	2863.78	68730.7	68.7307	0.841125
2022-05-20	20	0	Night	0.00609253	A1	Five	Asymptomatic	81.7128	2371.99	13.0785	0.0130785	0.784712	18.8331	0.160055	0.000160055	0.0096033	0.230479	32.0424	1922.55	46141.1	46.1411	0.564674
2022-05-20 00:10:00	20	0	Night	0.0128419	A1	Five	Asymptomatic	81.7128	2371.99	27.567	0.027567	1.65402	39.6965	0.337364	0.000337364	0.0202419	0.485805	67.5392	4052.35	97256.4	97.2564	1.19022
2022-05-20 00:20:00	20	0	Night	0.0114894	A1	Five	Asymptomatic	81.7128	2371.99	24.6638	0.0246638	1.47983	35.5159	0.301836	0.000301836	0.0181101	0.434643	60.4264	3625.58	87014	87.014	1.06488
2022-05-20 00:30:00	20	0	Night	0.00686976	A1	Five	Asymptomatic	81.7128	2371.99	14.747	0.014747	0.884819	21.2356	0.180473	0.000180473	0.0108284	0.259881	36.1301	2167.81	52027.3	52.0273	0.63671
2022-05-20 00:40:00	20	0	Night	0.00726611	A1	Five	Asymptomatic	81.7128	2371.99	15.5978	0.0155978	0.935868	22.4608	0.190886	0.000190886	0.0114531	0.274875	38.2146	2292.88	55029	55.029	0.673444
2022-05-21 00:10:00	21	0	Night	0.00782847	A1	Five	Asymptomatic	81.7128	2371.99	16.805	0.016805	1.0083	24.1992	0.205659	0.000205659	0.0123396	0.296149	41.1723	2470.34	59288	59.288	0.725566
2022-05-21 00:20:00	21	0	Night	0.00782847	A1	Five	Asymptomatic	81.7128	2371.99	16.805	0.016805	1.0083	24.1992	0.205659	0.000205659	0.0123396	0.296149	41.1723	2470.34	59288	59.288	0.725566
2022-05-21 00:30:00	21	0	Night	0.00741853	A1	Five	Asymptomatic	81.7128	2371.99	15.925	0.015925	0.955499	22.932	0.19489	0.00019489	0.0116934	0.280641	39.0162	2340.97	56183.3	56.1833	0.687571
2022-05-21 00:50:00	21	0	Night	0.00951747	A1	Five	Asymptomatic	81.7128	2371.99	20.4307	0.0204307	1.22584	29.4202	0.25003	0.00025003	0.0150018	0.360044	50.0552	3003.31	72079.5	72.0795	0.882107
2022-05-22	22	0	Night	0.00815211	A1	Five	Asymptomatic	81.7128	2371.99	17.4997	0.0174997	1.04998	25.1996	0.214162	0.000214162	0.0128497	0.308393	42.8744	2572.46	61739.1	61.7391	0.755562
2022-05-22 00:20:00	22	0	Night	0.0107127	A1	Five	Asymptomatic	81.7128	2371.99	22.9963	0.0229963	1.37978	33.1147	0.281429	0.000281429	0.0168857	0.405257	56.341	3380.46	81131	81.131	0.99288
2022-05-22 00:30:00	22	0	Night	0.0116021	A1	Five	Asymptomatic	81.7128	2371.99	24.9056	0.0249056	1.49433	35.864	0.304794	0.000304794	0.0182876	0.438903	61.0186	3661.12	87866.8	87.8668	1.07531
2022-05-22 00:40:00	22	0	Night	0.00615138	A1	Five	Asymptomatic	81.7128	2371.99	13.2049	0.0132049	0.792291	19.015	0.161601	0.000161601	0.00969605	0.232705	32.3519	1941.11	46586.7	46.5867	0.570128
2022-05-22 00:50:00	22	0	Night	0.00358504	A1	Five	Asymptomatic	81.7128	2371.99	7.69583	0.00769583	0.46175	11.082	0.0941815	9.41815e-05	0.00565089	0.135621	18.8548	1131.29	27150.9	27.1509	0.332272
2022-05-23	23	0	Night	0.0127042	A1	Five	Asymptomatic	81.7128	2371.99	27.2716	0.0272716	1.63629	39.2711	0.333749	0.000333749	0.0200249	0.480599	66.8154	4008.92	96214.1	96.2141	1.17747
2022-05-23 00:10:00	23	0	Night	0.00363973	A1	Five	Asymptomatic	81.7128	2371.99	7.81322	0.00781322	0.468793	11.251	0.095618	9.5618e-05	0.00573708	0.13769	19.1424	1148.54	27565	27.565	0.33734
2022-05-23 00:30:00	23	0	Night	0.0160603	A1	Five	Asymptomatic	81.7128	2371.99	34.4759	0.0344759	2.06856	49.6454	0.421916	0.000421916	0.025315	0.607559	84.4661	5067.96	121631	121.631	1.48852
2022-05-23 00:50:00	23	0	Night	0.0095577	A1	Five	Asymptomatic	81.7128	2371.99	20.517	0.020517	1.23102	29.5445	0.251087	0.000251087	0.0150652	0.361566	50.2668	3016.01	72384.1	72.3841	0.885836
2022-05-24	24	0	Night	0.00635217	A1	Five	Asymptomatic	81.7128	2371.99	13.6359	0.0136359	0.818154	19.6357	0.166876	0.000166876	0.0100125	0.240301	33.4079	2004.48	48107.4	48.1074	0.588738
2022-05-24 00:30:00	24	0	Night	0.0124531	A1	Five	Asymptomatic	81.7128	2371.99	26.7325	0.0267325	1.60395	38.4948	0.327152	0.000327152	0.0196291	0.471098	65.4946	3929.67	94312.2	94.3122	1.15419
2022-05-24 00:40:00	24	0	Night	0.00517841	A1	Five	Asymptomatic	81.7128	2371.99	11.1162	0.0111162	0.666975	16.0074	0.13604	0.00013604	0.00816242	0.195898	27.2348	1634.09	39218.1	39.2181	0.47995
2022-05-24 00:50:00	24	0	Night	0.00884884	A1	Five	Asymptomatic	81.7128	2371.99	18.9954	0.0189954	1.13972	27.3533	0.232465	0.000232465	0.0139479	0.33475	46.5387	2792.32	67015.7	67.0157	0.820136
2022-05-25	25	0	Night	0.00807601	A1	Five	Asymptomatic	81.7128	2371.99	17.3364	0.0173364	1.04018	24.9644	0.212162	0.000212162	0.0127297	0.305514	42.4741	2548.45	61162.7	61.1627	0.748508
2022-05-25 00:20:00	25	0	Night	0.00641566	A1	Five	Asymptomatic	81.7128	2371.99	13.7722	0.0137722	0.826331	19.8319	0.168544	0.000168544	0.0101126	0.242703	33.7418	2024.51	48588.2	48.5882	0.594622
2022-05-25 00:30:00	25	0	Night	0.0125796	A1	Five	Asymptomatic	81.7128	2371.99	27.0041	0.0270041	1.62024	38.8859	0.330475	0.000330475	0.0198285	0.475884	66.16	3969.6	95270.3	95.2703	1.16592
2022-05-25 00:40:00	25	0	Night	0.00682252	A1	Five	Asymptomatic	81.7128	2371.99	14.6456	0.0146456	0.878734	21.0896	0.179232	0.000179232	0.0107539	0.258094	35.8817	2152.9	51669.6	51.6696	0.632331
2022-05-26	26	0	Night	0.00741476	A1	Five	Asymptomatic	81.7128	2371.99	15.9169	0.0159169	0.955014	22.9203	0.194791	0.000194791	0.0116874	0.280499	38.9964	2339.79	56154.8	56.1548	0.687222
2022-05-26 00:10:00	26	0	Night	0.00741476	A1	Five	Asymptomatic	81.7128	2371.99	15.9169	0.0159169	0.955014	22.9203	0.194791	0.000194791	0.0116874	0.280499	38.9964	2339.79	56154.8	56.1548	0.687222
2022-05-26 00:20:00	26	0	Night	0.00699188	A1	Five	Asymptomatic	81.7128	2371.99	15.0091	0.0150091	0.900547	21.6131	0.183681	0.000183681	0.0110209	0.264501	36.7723	2206.34	52952.2	52.9522	0.648028
2022-05-26 00:30:00	26	0	Night	0.00699188	A1	Five	Asymptomatic	81.7128	2371.99	15.0091	0.0150091	0.900547	21.6131	0.183681	0.000183681	0.0110209	0.264501	36.7723	2206.34	52952.2	52.9522	0.648028
2022-05-26 00:50:00	26	0	Night	0.0133851	A1	Five	Asymptomatic	81.7128	2371.99	28.7331	0.0287331	1.72399	41.3757	0.351635	0.000351635	0.0210981	0.506355	70.3961	4223.77	101370	101.37	1.24057
2022-05-27	27	0	Night	0.00170107	A1	Five	Asymptomatic	81.7128	2371.99	3.6516	0.0036516	0.219096	5.25831	0.0446882	4.46882e-05	0.00268129	0.064351	8.94642	536.785	12882.8	12.8828	0.15766
2022-05-27 00:10:00	27	0	Night	0.00921708	A1	Five	Asymptomatic	81.7128	2371.99	19.7859	0.0197859	1.18715	28.4916	0.242139	0.000242139	0.0145283	0.34868	48.4754	2908.52	69804.5	69.8045	0.854266
2022-05-27 00:30:00	27	0	Night	0.010988	A1	Five	Asymptomatic	81.7128	2371.99	23.5875	0.0235875	1.41525	33.966	0.288663	0.000288663	0.0173198	0.415675	57.7893	3467.36	83216.7	83.2167	1.0184
2022-05-27 00:40:00	27	0	Night	0.00878621	A1	Five	Asymptomatic	81.7128	2371.99	18.8609	0.0188609	1.13165	27.1597	0.23082	0.00023082	0.0138492	0.33238	46.2092	2772.55	66541.3	66.5413	0.814331
2022-05-27 00:50:00	27	0	Night	0.00630752	A1	Five	Asymptomatic	81.7128	2371.99	13.54	0.01354	0.812402	19.4977	0.165703	0.000165703	0.00994216	0.238612	33.1731	1990.39	47769.3	47.7693	0.584599
2022-05-28	28	0	Night	0.0159916	A1	Five	Asymptomatic	81.7128	2371.99	34.3285	0.0343285	2.05971	49.433	0.420111	0.000420111	0.0252067	0.60496	84.1048	5046.29	121111	121.111	1.48215
2022-05-28 00:10:00	28	0	Night	0.00741853	A1	Five	Asymptomatic	81.7128	2371.99	15.925	0.015925	0.955499	22.932	0.19489	0.00019489	0.0116934	0.280641	39.0162	2340.97	56183.3	56.1833	0.687571
2022-05-28 00:20:00	28	0	Night	0.00995158	A1	Five	Asymptomatic	81.7128	2371.99	21.3626	0.0213626	1.28175	30.7621	0.261435	0.000261435	0.0156861	0.376466	52.3383	3140.3	75367.1	75.3671	0.922341
2022-05-28 00:30:00	28	0	Night	0.0117332	A1	Five	Asymptomatic	81.7128	2371.99	25.1871	0.0251871	1.51123	36.2695	0.30824	0.00030824	0.0184944	0.443865	61.7085	3702.51	88860.2	88.8602	1.08747
2022-05-28 00:40:00	28	0	Night	0.00995158	A1	Five	Asymptomatic	81.7128	2371.99	21.3626	0.0213626	1.28175	30.7621	0.261435	0.000261435	0.0156861	0.376466	52.3383	3140.3	75367.1	75.3671	0.922341
2022-05-28 00:50:00	28	0	Night	0.00469976	A1	Five	Asymptomatic	81.7128	2371.99	10.0888	0.0100888	0.605325	14.5278	0.123466	0.000123466	0.00740796	0.177791	24.7174	1483.05	35593.1	35.5931	0.435588
2022-05-29	29	0	Night	0.00888681	A1	Five	Asymptomatic	81.7128	2371.99	19.0769	0.0190769	1.14461	27.4707	0.233462	0.000233462	0.0140077	0.336186	46.7383	2804.3	67303.2	67.3032	0.823655
2022-05-29 00:10:00	29	0	Night	0.00976357	A1	Five	Asymptomatic	81.7128	2371.99	20.959	0.020959	1.25754	30.1809	0.256495	0.000256495	0.0153897	0.369353	51.3495	3080.97	73943.2	73.9432	0.904916
2022-05-29 00:20:00	29	0	Night	0.0102092	A1	Five	Asymptomatic	81.7128	2371.99	21.9156	0.0219156	1.31493	31.5584	0.268202	0.000268202	0.0160921	0.386212	53.6932	3221.59	77318.2	77.3182	0.946218
2022-05-29 00:30:00	29	0	Night	0.00719379	A1	Five	Asymptomatic	81.7128	2371.99	15.4426	0.0154426	0.926554	22.2373	0.188986	0.000188986	0.0113391	0.27214	37.8343	2270.06	54481.4	54.4814	0.666742
2022-05-30	30	0	Night	0.0185833	A1	Five	Asymptomatic	81.7128	2371.99	39.8918	0.0398918	2.39351	57.4442	0.488195	0.000488195	0.0292917	0.703	97.7348	5864.09	140738	140.738	1.72235
2022-05-30 00:10:00	30	0	Night	0.0276518	A1	Five	Asymptomatic	81.7128	2371.99	59.3588	0.0593588	3.56153	85.4767	0.726432	0.000726432	0.0435859	1.04606	145.429	8725.74	209418	209.418	2.56285
2022-05-30 00:40:00	30	0	Night	0.0259771	A1	Five	Asymptomatic	81.7128	2371.99	55.7638	0.0557638	3.34583	80.2999	0.682437	0.000682437	0.0409462	0.982709	136.621	8197.28	196735	196.735	2.40764
2022-05-30 00:50:00	30	0	Night	0.0216659	A1	Five	Asymptomatic	81.7128	2371.99	46.5092	0.0465092	2.79055	66.9733	0.569179	0.000569179	0.0341507	0.819618	113.948	6836.86	164085	164.085	2.00806
2022-05-31	31	0	Night	0.0093986	A1	Five	Asymptomatic	81.7128	2371.99	20.1755	0.0201755	1.21053	29.0527	0.246908	0.000246908	0.0148145	0.355547	49.43	2965.8	71179.2	71.1792	0.87109
2022-05-31 00:10:00	31	0	Night	0.00732639	A1	Five	Asymptomatic	81.7128	2371.99	15.7272	0.0157272	0.943632	22.6472	0.192469	0.000192469	0.0115482	0.277156	38.5316	2311.9	55485.6	55.4856	0.679031
2022-05-31 00:20:00	31	0	Night	0.00855536	A1	Five	Asymptomatic	81.7128	2371.99	18.3654	0.0183654	1.10192	26.4461	0.224755	0.000224755	0.0134853	0.323647	44.9952	2699.71	64793	64.793	0.792936
2022-05-31 00:30:00	31	0	Night	0	A1	Five	Asymptomatic	81.7128	2371.99	0	0	0	0	0	0	0	0	0	0	0	0	0
2022-05-31 00:50:00	31	0	Night	0.00897465	A1	Five	Asymptomatic	81.7128	2371.99	19.2654	0.0192654	1.15593	27.7422	0.23577	0.00023577	0.0141462	0.339509	47.2003	2832.02	67968.4	67.9684	0.831797
2022-06-01 00:10:00	1	0	Night	0.00588017	A1	Five	Asymptomatic	81.7128	2371.99	12.6227	0.0126227	0.757361	18.1767	0.154476	0.000154476	0.00926856	0.222446	30.9256	1855.53	44532.8	44.5328	0.544992
2022-06-01 00:30:00	1	0	Night	0	A1	Five	Asymptomatic	81.7128	2371.99	0	0	0	0	0	0	0	0	0	0	0	0	0
2022-06-01 00:40:00	1	0	Night	0.00959824	A1	Five	Asymptomatic	81.7128	2371.99	20.6041	0.0206041	1.23624	29.6699	0.252152	0.000252152	0.0151291	0.363099	50.48	3028.8	72691.2	72.6912	0.889593
2022-06-01 00:50:00	1	0	Night	0.00473911	A1	Five	Asymptomatic	81.7128	2371.99	10.1732	0.0101732	0.610393	14.6494	0.1245	0.0001245	0.00746997	0.179279	24.9244	1495.46	35891.1	35.8911	0.439234
2022-06-02 00:10:00	2	0	Night	0.00996308	A1	Five	Asymptomatic	81.7128	2371.99	21.3872	0.0213872	1.28323	30.7976	0.261737	0.000261737	0.0157042	0.376901	52.3988	3143.93	75454.2	75.4542	0.923407
2022-06-02 00:20:00	2	0	Night	0.00906797	A1	Five	Asymptomatic	81.7128	2371.99	19.4658	0.0194658	1.16795	28.0307	0.238222	0.000238222	0.0142933	0.343039	47.6911	2861.47	68675.2	68.6752	0.840446
2022-06-02 00:30:00	2	0	Night	0.00733975	A1	Five	Asymptomatic	81.7128	2371.99	15.7559	0.0157559	0.945353	22.6885	0.19282	0.00019282	0.0115692	0.277661	38.6019	2316.12	55586.8	55.5868	0.68027
2022-06-02 00:50:00	2	0	Night	0.00453469	A1	Five	Asymptomatic	81.7128	2371.99	9.7344	0.0097344	0.584064	14.0175	0.119129	0.000119129	0.00714777	0.171546	23.8493	1430.96	34343	34.343	0.420289
2022-06-03 00:20:00	3	0	Night	0.0259161	A1	Five	Asymptomatic	81.7128	2371.99	55.6327	0.0556327	3.33796	80.1111	0.680832	0.000680832	0.0408499	0.980398	136.3	8178.01	196272	196.272	2.40198
2022-06-03 00:30:00	3	0	Night	0.0192409	A1	Five	Asymptomatic	81.7128	2371.99	41.3036	0.0413036	2.47821	59.4771	0.505472	0.000505472	0.0303283	0.72788	101.194	6071.62	145719	145.719	1.78331
2022-06-03 00:50:00	3	0	Night	0.00340636	A1	Five	Asymptomatic	81.7128	2371.99	7.31226	0.00731226	0.438735	10.5297	0.0894873	8.94873e-05	0.00536924	0.128862	17.915	1074.9	25797.6	25.7976	0.315711
2022-06-04	4	0	Night	0	A1	Five	Asymptomatic	81.7128	2371.99	0	0	0	0	0	0	0	0	0	0	0	0	0
2022-06-04 00:10:00	4	0	Night	0	A1	Five	Asymptomatic	81.7128	2371.99	0	0	0	0	0	0	0	0	0	0	0	0	0
2022-06-04 00:30:00	4	0	Night	0	A1	Five	Asymptomatic	81.7128	2371.99	0	0	0	0	0	0	0	0	0	0	0	0	0
2022-06-04 00:40:00	4	0	Night	0	A1	Five	Asymptomatic	81.7128	2371.99	0	0	0	0	0	0	0	0	0	0	0	0	0
2022-06-04 00:50:00	4	0	Night	0	A1	Five	Asymptomatic	81.7128	2371.99	0	0	0	0	0	0	0	0	0	0	0	0	0
2022-06-05	5	0	Night	0	A1	Five	Asymptomatic	81.7128	2371.99	0	0	0	0	0	0	0	0	0	0	0	0	0
2022-06-05 00:20:00	5	0	Night	0	A1	Five	Asymptomatic	81.7128	2371.99	0	0	0	0	0	0	0	0	0	0	0	0	0
2022-06-05 00:30:00	5	0	Night	0	A1	Five	Asymptomatic	81.7128	2371.99	0	0	0	0	0	0	0	0	0	0	0	0	0
2022-06-05 00:40:00	5	0	Night	0	A1	Five	Asymptomatic	81.7128	2371.99	0	0	0	0	0	0	0	0	0	0	0	0	0
2022-06-05 00:50:00	5	0	Night	0	A1	Five	Asymptomatic	81.7128	2371.99	0	0	0	0	0	0	0	0	0	0	0	0	0
2022-06-06	6	0	Night	0	A1	Five	Asymptomatic	81.7128	2371.99	0	0	0	0	0	0	0	0	0	0	0	0	0
2022-06-06 00:10:00	6	0	Night	0	A1	Five	Asymptomatic	81.7128	2371.99	0	0	0	0	0	0	0	0	0	0	0	0	0
2022-06-06 00:20:00	6	0	Night	0	A1	Five	Asymptomatic	81.7128	2371.99	0	0	0	0	0	0	0	0	0	0	0	0	0
2022-06-06 00:30:00	6	0	Night	0	A1	Five	Asymptomatic	81.7128	2371.99	0	0	0	0	0	0	0	0	0	0	0	0	0
2022-06-06 00:40:00	6	0	Night	0	A1	Five	Asymptomatic	81.7128	2371.99	0	0	0	0	0	0	0	0	0	0	0	0	0
2022-06-07	7	0	Night	0	A1	Five	Asymptomatic	81.7128	2371.99	0	0	0	0	0	0	0	0	0	0	0	0	0
2022-06-07 00:10:00	7	0	Night	0	A1	Five	Asymptomatic	81.7128	2371.99	0	0	0	0	0	0	0	0	0	0	0	0	0
2022-06-07 00:30:00	7	0	Night	0	A1	Five	Asymptomatic	81.7128	2371.99	0	0	0	0	0	0	0	0	0	0	0	0	0
2022-06-07 00:40:00	7	0	Night	0	A1	Five	Asymptomatic	81.7128	2371.99	0	0	0	0	0	0	0	0	0	0	0	0	0
2022-06-07 00:50:00	7	0	Night	0	A1	Five	Asymptomatic	81.7128	2371.99	0	0	0	0	0	0	0	0	0	0	0	0	0
2022-06-08	8	0	Night	0	A1	Five	Asymptomatic	81.7128	2371.99	0	0	0	0	0	0	0	0	0	0	0	0	0
2022-06-08 00:10:00	8	0	Night	0	A1	Five	Asymptomatic	81.7128	2371.99	0	0	0	0	0	0	0	0	0	0	0	0	0
2022-06-08 00:20:00	8	0	Night	0	A1	Five	Asymptomatic	81.7128	2371.99	0	0	0	0	0	0	0	0	0	0	0	0	0
2022-06-08 00:50:00	8	0	Night	0	A1	Five	Asymptomatic	81.7128	2371.99	0	0	0	0	0	0	0	0	0	0	0	0	0
2022-06-09	9	0	Night	0.0104468	A1	Five	Asymptomatic	81.7128	2371.99	22.4256	0.0224256	1.34553	32.2928	0.274444	0.000274444	0.0164666	0.395199	54.9426	3296.56	79117.4	79.1174	0.968237
2022-06-09 00:10:00	9	0	Night	0.0130788	A1	Five	Asymptomatic	81.7128	2371.99	28.0756	0.0280756	1.68454	40.4289	0.343589	0.000343589	0.0206154	0.494768	68.7853	4127.12	99050.9	99.0509	1.21218
2022-06-09 00:20:00	9	0	Night	0.0152865	A1	Five	Asymptomatic	81.7128	2371.99	32.8148	0.0328148	1.96889	47.2534	0.401587	0.000401587	0.0240952	0.578286	80.3963	4823.78	115771	115.771	1.4168
2022-06-09 00:40:00	9	0	Night	0.0120085	A1	Five	Asymptomatic	81.7128	2371.99	25.7781	0.0257781	1.54669	37.1205	0.315472	0.000315472	0.0189283	0.45428	63.1565	3789.39	90945.3	90.9453	1.11299
2022-06-09 00:50:00	9	0	Night	0.0136224	A1	Five	Asymptomatic	81.7128	2371.99	29.2426	0.0292426	1.75456	42.1094	0.357871	0.000357871	0.0214722	0.515334	71.6444	4298.67	103168	103.168	1.26257
2022-06-10	10	0	Night	0.00974315	A1	Five	Asymptomatic	81.7128	2371.99	20.9152	0.0209152	1.25491	30.1178	0.255959	0.000255959	0.0153576	0.368581	51.2421	3074.53	73788.7	73.7887	0.903024
2022-06-10 00:10:00	10	0	Night	0.0174717	A1	Five	Asymptomatic	81.7128	2371.99	37.5057	0.0375057	2.25034	54.0083	0.458995	0.000458995	0.0275397	0.660952	91.8891	5513.34	132320	132.32	1.61933
2022-06-10 00:20:00	10	0	Night	0.0250331	A1	Five	Asymptomatic	81.7128	2371.99	53.7374	0.0537374	3.22424	77.3819	0.657637	0.000657637	0.0394582	0.946998	131.657	7899.4	189586	189.586	2.32014
2022-06-10 00:30:00	10	0	Night	0.0169221	A1	Five	Asymptomatic	81.7128	2371.99	36.3258	0.0363258	2.17955	52.3092	0.444554	0.000444554	0.0266733	0.640158	88.9982	5339.89	128157	128.157	1.56839
2022-06-10 00:40:00	10	0	Night	0.0142453	A1	Five	Asymptomatic	81.7128	2371.99	30.5797	0.0305797	1.83478	44.0347	0.374233	0.000374233	0.022454	0.538896	74.9202	4495.21	107885	107.885	1.3203
2022-06-10 00:50:00	10	0	Night	0.0142453	A1	Five	Asymptomatic	81.7128	2371.99	30.5797	0.0305797	1.83478	44.0347	0.374233	0.000374233	0.022454	0.538896	74.9202	4495.21	107885	107.885	1.3203
2022-06-11	11	0	Night	0.00225208	A1	Five	Asymptomatic	81.7128	2371.99	4.83442	0.00483442	0.290065	6.96156	0.0591635	5.91635e-05	0.00354981	0.0851955	11.8443	710.66	17055.8	17.0558	0.208729
2022-06-11 00:10:00	11	0	Night	0.00845637	A1	Five	Asymptomatic	81.7128	2371.99	18.1529	0.0181529	1.08917	26.1402	0.222155	0.000222155	0.0133293	0.319903	44.4746	2668.47	64043.4	64.0434	0.783762
2022-06-11 00:20:00	11	0	Night	0.0108575	A1	Five	Asymptomatic	81.7128	2371.99	23.3073	0.0233073	1.39844	33.5625	0.285234	0.000285234	0.017114	0.410737	57.1028	3426.17	82228.1	82.2281	1.00631
2022-06-11 00:30:00	11	0	Night	0.00664283	A1	Five	Asymptomatic	81.7128	2371.99	14.2598	0.0142598	0.85559	20.5342	0.174512	0.000174512	0.0104707	0.251297	34.9366	2096.2	50308.7	50.3087	0.615677
2022-06-11 00:50:00	11	0	Night	0.00753707	A1	Five	Asymptomatic	81.7128	2371.99	16.1795	0.0161795	0.970767	23.2984	0.198004	0.000198004	0.0118802	0.285126	39.6397	2378.38	57081.1	57.0811	0.698558
2022-06-12 00:10:00	12	0	Night	0.0116199	A1	Five	Asymptomatic	81.7128	2371.99	24.9439	0.0249439	1.49664	35.9193	0.305263	0.000305263	0.0183158	0.439579	61.1127	3666.76	88002.2	88.0022	1.07697
2022-06-12 00:20:00	12	0	Night	0.010641	A1	Five	Asymptomatic	81.7128	2371.99	22.8425	0.0228425	1.37055	32.8932	0.279546	0.000279546	0.0167728	0.402547	55.9641	3357.85	80588.4	80.5884	0.986239
2022-06-12 00:30:00	12	0	Night	0.00524629	A1	Five	Asymptomatic	81.7128	2371.99	11.262	0.011262	0.675718	16.2172	0.137824	0.000137824	0.00826942	0.198466	27.5918	1655.51	39732.2	39.7322	0.486242
2022-06-12 00:40:00	12	0	Night	0.0152065	A1	Five	Asymptomatic	81.7128	2371.99	32.643	0.032643	1.95858	47.0059	0.399484	0.000399484	0.023969	0.575257	79.9753	4798.52	115164	115.164	1.40938
2022-06-12 00:50:00	12	0	Night	0.00694682	A1	Five	Asymptomatic	81.7128	2371.99	14.9124	0.0149124	0.894743	21.4738	0.182498	0.000182498	0.0109499	0.262796	36.5354	2192.12	52610.9	52.6109	0.643851
2022-06-13	13	0	Night	0.0245617	A1	Five	Asymptomatic	81.7128	2371.99	52.7254	0.0527254	3.16352	75.9246	0.645252	0.000645252	0.0387151	0.929164	129.177	7750.63	186015	186.015	2.27645
2022-06-13 00:10:00	13	0	Night	0.0139834	A1	Five	Asymptomatic	81.7128	2371.99	30.0174	0.0300174	1.80104	43.2251	0.367352	0.000367352	0.0220411	0.528987	73.5426	4412.56	105901	105.901	1.29602
2022-06-13 00:20:00	13	0	Night	0.0239653	A1	Five	Asymptomatic	81.7128	2371.99	51.4451	0.0514451	3.08671	74.081	0.629585	0.000629585	0.0377751	0.906602	126.041	7562.44	181498	181.498	2.22118
2022-06-13 00:30:00	13	0	Night	0.0210479	A1	Five	Asymptomatic	81.7128	2371.99	45.1825	0.0451825	2.71095	65.0628	0.552942	0.000552942	0.0331765	0.796237	110.697	6641.82	159404	159.404	1.95078
2022-06-13 00:40:00	13	0	Night	0.0193498	A1	Five	Asymptomatic	81.7128	2371.99	41.5373	0.0415373	2.49224	59.8137	0.508332	0.000508332	0.0304999	0.731998	101.766	6105.98	146543	146.543	1.7934
2022-06-13 00:50:00	13	0	Night	0.0109924	A1	Five	Asymptomatic	81.7128	2371.99	23.5968	0.0235968	1.41581	33.9793	0.288777	0.000288777	0.0173266	0.415839	57.8121	3468.72	83249.4	83.2494	1.0188
2022-06-14	14	0	Night	0.0111967	A1	Five	Asymptomatic	81.7128	2371.99	24.0354	0.0240354	1.44213	34.611	0.294145	0.000294145	0.0176487	0.423569	58.8868	3533.21	84797	84.797	1.03774
2022-06-14 00:10:00	14	0	Night	0.00330277	A1	Five	Asymptomatic	81.7128	2371.99	7.08989	0.00708989	0.425394	10.2094	0.086766	8.6766e-05	0.00520596	0.124943	17.3702	1042.21	25013.1	25.0131	0.30611
2022-06-14 00:20:00	14	0	Night	0.00698933	A1	Five	Asymptomatic	81.7128	2371.99	15.0037	0.0150037	0.900219	21.6053	0.183614	0.000183614	0.0110169	0.264405	36.759	2205.54	52932.9	52.9329	0.647792
2022-06-14 00:30:00	14	0	Night	0.00257208	A1	Five	Asymptomatic	81.7128	2371.99	5.52136	0.00552136	0.331281	7.95076	0.0675703	6.75703e-05	0.00405422	0.0973012	13.5273	811.64	19479.4	19.4794	0.238388
2022-06-14 00:40:00	14	0	Night	0.0102222	A1	Five	Asymptomatic	81.7128	2371.99	21.9436	0.0219436	1.31661	31.5987	0.268545	0.000268545	0.0161127	0.386705	53.7617	3225.7	77416.9	77.4169	0.947426
2022-06-14 00:50:00	14	0	Night	0.00446459	A1	Five	Asymptomatic	81.7128	2371.99	9.58391	0.00958391	0.575035	13.8008	0.117288	0.000117288	0.00703727	0.168894	23.4806	1408.84	33812	33.812	0.413791
2022-06-15	15	0	Night	0.00673109	A1	Five	Asymptomatic	81.7128	2371.99	14.4493	0.0144493	0.866958	20.807	0.17683	0.00017683	0.0106098	0.254635	35.4008	2124.05	50977.1	50.9771	0.623857
2022-06-15 00:10:00	15	0	Night	0.0107785	A1	Five	Asymptomatic	81.7128	2371.99	23.1377	0.0231377	1.38826	33.3182	0.283158	0.000283158	0.0169895	0.407748	56.6873	3401.24	81629.7	81.6297	0.998982
2022-06-15 00:20:00	15	0	Night	0.00803046	A1	Five	Asymptomatic	81.7128	2371.99	17.2386	0.0172386	1.03432	24.8236	0.210965	0.000210965	0.0126579	0.30379	42.2345	2534.07	60817.7	60.8177	0.744286
2022-06-15 00:30:00	15	0	Night	0.00673109	A1	Five	Asymptomatic	81.7128	2371.99	14.4493	0.0144493	0.866958	20.807	0.17683	0.00017683	0.0106098	0.254635	35.4008	2124.05	50977.1	50.9771	0.623857
2022-06-15 00:40:00	15	0	Night	0.00938055	A1	Five	Asymptomatic	81.7128	2371.99	20.1368	0.0201368	1.20821	28.9969	0.246433	0.000246433	0.014786	0.354864	49.3351	2960.1	71042.5	71.0425	0.869417
2022-06-15 00:50:00	15	0	Night	0.00468894	A1	Five	Asymptomatic	81.7128	2371.99	10.0655	0.0100655	0.603931	14.4943	0.123182	0.000123182	0.0073909	0.177382	24.6605	1479.63	35511.2	35.5112	0.434585
2022-06-16	16	0	Night	0.00469586	A1	Five	Asymptomatic	81.7128	2371.99	10.0804	0.0100804	0.604823	14.5157	0.123363	0.000123363	0.00740181	0.177643	24.6969	1481.82	35563.6	35.5636	0.435226
2022-06-16 00:10:00	16	0	Night	0.0103228	A1	Five	Asymptomatic	81.7128	2371.99	22.1595	0.0221595	1.32957	31.9096	0.271187	0.000271187	0.0162712	0.390509	54.2907	3257.44	78178.5	78.1785	0.956748
2022-06-16 00:30:00	16	0	Night	0.00804243	A1	Five	Asymptomatic	81.7128	2371.99	17.2643	0.0172643	1.03586	24.8606	0.21128	0.00021128	0.0126768	0.304243	42.2975	2537.85	60908.4	60.9084	0.745396
2022-06-16 00:40:00	16	0	Night	0.00848766	A1	Five	Asymptomatic	81.7128	2371.99	18.22	0.01822	1.0932	26.2368	0.222976	0.000222976	0.0133786	0.321086	44.6391	2678.34	64280.3	64.2803	0.786661
2022-06-16 00:50:00	16	0	Night	0.0103228	A1	Five	Asymptomatic	81.7128	2371.99	22.1595	0.0221595	1.32957	31.9096	0.271187	0.000271187	0.0162712	0.390509	54.2907	3257.44	78178.5	78.1785	0.956748
2022-06-17	17	0	Night	0.00708674	A1	Five	Asymptomatic	81.7128	2371.99	15.2128	0.0152128	0.912765	21.9064	0.186173	0.000186173	0.0111704	0.26809	37.2712	2236.27	53670.6	53.6706	0.65682
2022-06-17 00:10:00	17	0	Night	0.00708674	A1	Five	Asymptomatic	81.7128	2371.99	15.2128	0.0152128	0.912765	21.9064	0.186173	0.000186173	0.0111704	0.26809	37.2712	2236.27	53670.6	53.6706	0.65682
2022-06-17 00:20:00	17	0	Night	0.00577497	A1	Five	Asymptomatic	81.7128	2371.99	12.3969	0.0123969	0.743811	17.8515	0.151712	0.000151712	0.00910275	0.218466	30.3723	1822.34	43736.1	43.7361	0.535242
2022-06-17 00:30:00	17	0	Night	0.00373254	A1	Five	Asymptomatic	81.7128	2371.99	8.01246	0.00801246	0.480748	11.5379	0.0980563	9.80563e-05	0.00588338	0.141201	19.6305	1177.83	28268	28.268	0.345943
2022-06-17 00:40:00	17	0	Night	0.00620551	A1	Five	Asymptomatic	81.7128	2371.99	13.3211	0.0133211	0.799264	19.1823	0.163023	0.000163023	0.00978137	0.234753	32.6366	1958.2	46996.7	46.9967	0.575145
2022-06-17 00:50:00	17	0	Night	0.00535144	A1	Five	Asymptomatic	81.7128	2371.99	11.4877	0.0114877	0.68926	16.5422	0.140586	0.000140586	0.00843515	0.202444	28.1448	1688.69	40528.5	40.5285	0.495987
2022-06-18	18	0	Night	0.00348546	A1	Five	Asymptomatic	81.7128	2371.99	7.48206	0.00748206	0.448924	10.7742	0.0915653	9.15653e-05	0.00549392	0.131854	18.3311	1099.86	26396.7	26.3967	0.323042
2022-06-18 00:10:00	18	0	Night	0	A1	Five	Asymptomatic	81.7128	2371.99	0	0	0	0	0	0	0	0	0	0	0	0	0
2022-06-18 00:20:00	18	0	Night	0.0110552	A1	Five	Asymptomatic	81.7128	2371.99	23.7317	0.0237317	1.4239	34.1736	0.290428	0.000290428	0.0174257	0.418216	58.1426	3488.56	83725.3	83.7253	1.02463
2022-06-18 00:30:00	18	0	Night	0.00422601	A1	Five	Asymptomatic	81.7128	2371.99	9.07177	0.00907177	0.544306	13.0634	0.11102	0.00011102	0.00666121	0.159869	22.2258	1333.55	32005.2	32.0052	0.391679
2022-06-18 00:40:00	18	0	Night	0.00243544	A1	Five	Asymptomatic	81.7128	2371.99	5.22803	0.00522803	0.313682	7.52836	0.0639805	6.39805e-05	0.00383883	0.092132	12.8087	768.521	18444.5	18.4445	0.225723
2022-06-18 00:50:00	18	0	Night	0.0046073	A1	Five	Asymptomatic	81.7128	2371.99	9.89026	0.00989026	0.593416	14.242	0.121037	0.000121037	0.00726221	0.174293	24.2311	1453.87	34892.8	34.8928	0.427018
2022-06-19	19	0	Night	0.0205203	A1	Five	Asymptomatic	81.7128	2371.99	44.0499	0.0440499	2.64299	63.4319	0.539082	0.000539082	0.0323449	0.776278	107.922	6475.34	155408	155.408	1.90188
2022-06-19 00:10:00	19	0	Night	0.0301713	A1	Five	Asymptomatic	81.7128	2371.99	64.7672	0.0647672	3.88603	93.2647	0.792619	0.000792619	0.0475571	1.14137	158.68	9520.77	228499	228.499	2.79636
2022-06-19 00:30:00	19	0	Night	0.0163643	A1	Five	Asymptomatic	81.7128	2371.99	35.1285	0.0351285	2.10771	50.585	0.429902	0.000429902	0.0257941	0.619058	86.0648	5163.89	123933	123.933	1.51669
2022-06-19 00:40:00	19	0	Night	0.0238017	A1	Five	Asymptomatic	81.7128	2371.99	51.0939	0.0510939	3.06564	73.5753	0.625287	0.000625287	0.0375172	0.900413	125.18	7510.81	180259	180.259	2.20601
2022-06-19 00:50:00	19	0	Night	0.0278028	A1	Five	Asymptomatic	81.7128	2371.99	59.6829	0.0596829	3.58097	85.9433	0.730398	0.000730398	0.0438239	1.05177	146.223	8773.38	210561	210.561	2.57684
2022-06-20 00:10:00	20	0	Night	0	A1	Five	Asymptomatic	81.7128	2371.99	0	0	0	0	0	0	0	0	0	0	0	0	0
2022-06-20 00:30:00	20	0	Night	0.00749117	A1	Five	Asymptomatic	81.7128	2371.99	16.0809	0.0160809	0.964856	23.1565	0.196798	0.000196798	0.0118079	0.283389	39.3983	2363.9	56733.5	56.7335	0.694304
2022-06-20 00:40:00	20	0	Night	0.00314052	A1	Five	Asymptomatic	81.7128	2371.99	6.7416	0.0067416	0.404496	9.7079	0.0825036	8.25036e-05	0.00495021	0.118805	16.5169	991.015	23784.4	23.7844	0.291073
2022-06-20 00:50:00	20	0	Night	0.00749117	A1	Five	Asymptomatic	81.7128	2371.99	16.0809	0.0160809	0.964856	23.1565	0.196798	0.000196798	0.0118079	0.283389	39.3983	2363.9	56733.5	56.7335	0.694304
2022-06-21	21	0	Night	0.0046073	A1	Five	Asymptomatic	81.7128	2371.99	9.89026	0.00989026	0.593416	14.242	0.121037	0.000121037	0.00726221	0.174293	24.2311	1453.87	34892.8	34.8928	0.427018
2022-06-21 00:20:00	21	0	Night	0	A1	Five	Asymptomatic	81.7128	2371.99	0	0	0	0	0	0	0	0	0	0	0	0	0
2022-06-21 00:30:00	21	0	Night	0.000161033	A1	Five	Asymptomatic	81.7128	2371.99	0.345682	0.000345682	0.0207409	0.497782	0.00423045	4.23045e-06	0.000253827	0.00609184	0.84692	50.8152	1219.56	1.21956	0.014925
2022-06-21 00:50:00	21	0	Night	0.00661319	A1	Five	Asymptomatic	81.7128	2371.99	14.1962	0.0141962	0.851773	20.4426	0.173733	0.000173733	0.010424	0.250176	34.7807	2086.84	50084.3	50.0843	0.61293
2022-06-22	22	0	Night	0	A1	Five	Asymptomatic	81.7128	2371.99	0	0	0	0	0	0	0	0	0	0	0	0	0
2022-06-22 00:10:00	22	0	Night	0	A1	Five	Asymptomatic	81.7128	2371.99	0	0	0	0	0	0	0	0	0	0	0	0	0
2022-06-22 00:20:00	22	0	Night	0	A1	Five	Asymptomatic	81.7128	2371.99	0	0	0	0	0	0	0	0	0	0	0	0	0
2022-06-22 00:30:00	22	0	Night	0	A1	Five	Asymptomatic	81.7128	2371.99	0	0	0	0	0	0	0	0	0	0	0	0	0
2022-06-22 00:40:00	22	0	Night	0	A1	Five	Asymptomatic	81.7128	2371.99	0	0	0	0	0	0	0	0	0	0	0	0	0
2022-06-23	23	0	Night	0	A1	Five	Asymptomatic	81.7128	2371.99	0	0	0	0	0	0	0	0	0	0	0	0	0
2022-06-23 00:10:00	23	0	Night	0	A1	Five	Asymptomatic	81.7128	2371.99	0	0	0	0	0	0	0	0	0	0	0	0	0
2022-06-23 00:20:00	23	0	Night	0	A1	Five	Asymptomatic	81.7128	2371.99	0	0	0	0	0	0	0	0	0	0	0	0	0
2022-06-23 00:30:00	23	0	Night	0	A1	Five	Asymptomatic	81.7128	2371.99	0	0	0	0	0	0	0	0	0	0	0	0	0
2022-06-23 00:40:00	23	0	Night	0	A1	Five	Asymptomatic	81.7128	2371.99	0	0	0	0	0	0	0	0	0	0	0	0	0
2022-06-23 00:50:00	23	0	Night	0	A1	Five	Asymptomatic	81.7128	2371.99	0	0	0	0	0	0	0	0	0	0	0	0	0
2022-06-24 00:20:00	24	0	Night	0.021689	A1	Five	Asymptomatic	81.7128	2371.99	46.5588	0.0465588	2.79353	67.0447	0.569786	0.000569786	0.0341871	0.820491	114.069	6844.14	164259	164.259	2.0102
2022-06-24 00:40:00	24	0	Night	0.0205164	A1	Five	Asymptomatic	81.7128	2371.99	44.0415	0.0440415	2.64249	63.4197	0.538979	0.000538979	0.0323387	0.776129	107.902	6474.1	155378	155.378	1.90152
2022-06-24 00:50:00	24	0	Night	0.0205164	A1	Five	Asymptomatic	81.7128	2371.99	44.0415	0.0440415	2.64249	63.4197	0.538979	0.000538979	0.0323387	0.776129	107.902	6474.1	155378	155.378	1.90152
2022-06-25	25	0	Night	0.00709771	A1	Five	Asymptomatic	81.7128	2371.99	15.2363	0.0152363	0.914179	21.9403	0.186462	0.000186462	0.0111877	0.268505	37.329	2239.74	53753.7	53.7537	0.657837
2022-06-25 00:10:00	25	0	Night	0.015544	A1	Five	Asymptomatic	81.7128	2371.99	33.3676	0.0333676	2.00205	48.0493	0.408351	0.000408351	0.0245011	0.588026	81.7505	4905.03	117721	117.721	1.44066
2022-06-25 00:20:00	25	0	Night	0.0108745	A1	Five	Asymptomatic	81.7128	2371.99	23.3437	0.0233437	1.40062	33.615	0.28568	0.00028568	0.0171408	0.41138	57.1922	3431.53	82356.7	82.3567	1.00788
2022-06-25 00:30:00	25	0	Night	0.0217935	A1	Five	Asymptomatic	81.7128	2371.99	46.7831	0.0467831	2.80698	67.3676	0.57253	0.00057253	0.0343518	0.824444	114.619	6877.11	165051	165.051	2.01989
2022-06-25 00:40:00	25	0	Night	0.0188819	A1	Five	Asymptomatic	81.7128	2371.99	40.5328	0.0405328	2.43197	58.3672	0.49604	0.00049604	0.0297624	0.714297	99.3054	5958.32	143000	143	1.75003
2022-06-25 00:50:00	25	0	Night	0.0206149	A1	Five	Asymptomatic	81.7128	2371.99	44.2531	0.0442531	2.65518	63.7244	0.541568	0.000541568	0.0324941	0.779858	108.42	6505.2	156125	156.125	1.91065
2022-06-26	26	0	Night	0.00480918	A1	Five	Asymptomatic	81.7128	2371.99	10.3236	0.0103236	0.619418	14.866	0.126341	0.000126341	0.00758043	0.18193	25.2929	1517.58	36421.8	36.4218	0.445729
2022-06-26 00:20:00	26	0	Night	0.00962439	A1	Five	Asymptomatic	81.7128	2371.99	20.6602	0.0206602	1.23961	29.7507	0.252839	0.000252839	0.0151704	0.364089	50.6175	3037.05	72889.2	72.8892	0.892017
2022-06-26 00:30:00	26	0	Night	0.000651409	A1	Five	Asymptomatic	81.7128	2371.99	1.39835	0.00139835	0.0839009	2.01362	0.017113	1.7113e-05	0.00102678	0.0246427	3.42595	205.557	4933.37	4.93337	0.0603745
2022-06-26 00:40:00	26	0	Night	0.00562723	A1	Five	Asymptomatic	81.7128	2371.99	12.0797	0.0120797	0.724782	17.3948	0.147831	0.000147831	0.00886986	0.212877	29.5952	1775.71	42617.2	42.6172	0.521548
2022-06-26 00:50:00	26	0	Night	0.00326325	A1	Five	Asymptomatic	81.7128	2371.99	7.00505	0.00700505	0.420303	10.0873	0.0857276	8.57276e-05	0.00514366	0.123448	17.1624	1029.74	24713.8	24.7138	0.302447
2022-06-27	27	0	Night	0.0170689	A1	Five	Asymptomatic	81.7128	2371.99	36.6409	0.0366409	2.19845	52.7628	0.44841	0.00044841	0.0269046	0.645711	89.7701	5386.21	129269	129.269	1.58199
2022-06-27 00:10:00	27	0	Night	0.00152003	A1	Five	Asymptomatic	81.7128	2371.99	3.26297	0.00326297	0.195778	4.69867	0.0399321	3.99321e-05	0.00239593	0.0575023	7.99427	479.656	11511.7	11.5117	0.140881
2022-06-27 00:20:00	27	0	Night	0.00556837	A1	Five	Asymptomatic	81.7128	2371.99	11.9533	0.0119533	0.717201	17.2128	0.146285	0.000146285	0.00877709	0.21065	29.2857	1757.14	42171.4	42.1714	0.516093
2022-06-27 00:30:00	27	0	Night	0.000644709	A1	Five	Asymptomatic	81.7128	2371.99	1.38397	0.00138397	0.0830379	1.99291	0.0169369	1.69369e-05	0.00101622	0.0243892	3.39071	203.443	4882.63	4.88263	0.0597535
2022-06-27 00:40:00	27	0	Night	0.000390802	A1	Five	Asymptomatic	81.7128	2371.99	0.838915	0.000838915	0.0503349	1.20804	0.0102666	1.02666e-05	0.000615998	0.0147839	2.05534	123.321	2959.69	2.95969	0.0362207
2022-06-27 00:50:00	27	0	Night	0.00999056	A1	Five	Asymptomatic	81.7128	2371.99	21.4462	0.0214462	1.28677	30.8826	0.262459	0.000262459	0.0157475	0.377941	52.5433	3152.6	75662.3	75.6623	0.925954
2022-06-28 00:10:00	28	0	Night	0.0185397	A1	Five	Asymptomatic	81.7128	2371.99	39.7982	0.0397982	2.38789	57.3094	0.48705	0.00048705	0.029223	0.701352	97.5056	5850.34	140408	140.408	1.71831
2022-06-28 00:20:00	28	0	Night	0.00962494	A1	Five	Asymptomatic	81.7128	2371.99	20.6614	0.0206614	1.23968	29.7524	0.252854	0.000252854	0.0151712	0.364109	50.6204	3037.22	72893.3	72.8933	0.892067
2022-06-28 00:30:00	28	0	Night	0.00536698	A1	Five	Asymptomatic	81.7128	2371.99	11.521	0.011521	0.691262	16.5903	0.140994	0.000140994	0.00845965	0.203032	28.2265	1693.59	40646.2	40.6462	0.497427
2022-06-28 00:40:00	28	0	Night	0.0174781	A1	Five	Asymptomatic	81.7128	2371.99	37.5194	0.0375194	2.25117	54.028	0.459162	0.000459162	0.0275497	0.661194	91.9226	5515.36	132369	132.369	1.61992
2022-06-28 00:50:00	28	0	Night	0.00576658	A1	Five	Asymptomatic	81.7128	2371.99	12.3788	0.0123788	0.74273	17.8255	0.151492	0.000151492	0.00908952	0.218148	30.3282	1819.69	43672.5	43.6725	0.534464
2022-06-29 00:10:00	29	0	Night	0.0140234	A1	Five	Asymptomatic	81.7128	2371.99	30.1034	0.0301034	1.8062	43.3489	0.368404	0.000368404	0.0221043	0.530502	73.7533	4425.2	106205	106.205	1.29973
2022-06-29 00:20:00	29	0	Night	0.00664232	A1	Five	Asymptomatic	81.7128	2371.99	14.2587	0.0142587	0.855524	20.5326	0.174498	0.000174498	0.0104699	0.251277	34.9339	2096.03	50304.8	50.3048	0.615629
2022-06-29 00:30:00	29	0	Night	0.00925594	A1	Five	Asymptomatic	81.7128	2371.99	19.8693	0.0198693	1.19216	28.6118	0.24316	0.00024316	0.0145896	0.35015	48.6797	2920.78	70098.8	70.0988	0.857868
2022-06-29 00:40:00	29	0	Night	0.00211282	A1	Five	Asymptomatic	81.7128	2371.99	4.53549	0.00453549	0.272129	6.53111	0.0555053	5.55053e-05	0.00333032	0.0799276	11.112	666.717	16001.2	16.0012	0.195823
2022-06-29 00:50:00	29	0	Night	0.00925594	A1	Five	Asymptomatic	81.7128	2371.99	19.8693	0.0198693	1.19216	28.6118	0.24316	0.00024316	0.0145896	0.35015	48.6797	2920.78	70098.8	70.0988	0.857868
2022-06-30	30	0	Night	0.0112547	A1	Five	Asymptomatic	81.7128	2371.99	24.1599	0.0241599	1.44959	34.7903	0.295669	0.000295669	0.0177401	0.425763	59.1918	3551.51	85236.2	85.2362	1.04312
2022-06-30 00:10:00	30	0	Night	0.0112547	A1	Five	Asymptomatic	81.7128	2371.99	24.1599	0.0241599	1.44959	34.7903	0.295669	0.000295669	0.0177401	0.425763	59.1918	3551.51	85236.2	85.2362	1.04312
2022-06-30 00:20:00	30	0	Night	0.00892507	A1	Five	Asymptomatic	81.7128	2371.99	19.159	0.019159	1.14954	27.589	0.234468	0.000234468	0.0140681	0.337633	46.9396	2816.38	67593	67.593	0.827202
2022-06-30 00:40:00	30	0	Night	0.00508415	A1	Five	Asymptomatic	81.7128	2371.99	10.9139	0.0109139	0.654834	15.716	0.133564	0.000133564	0.00801385	0.192332	26.7391	1604.34	38504.3	38.5043	0.471214
2022-06-30 00:50:00	30	0	Night	0.00630985	A1	Five	Asymptomatic	81.7128	2371.99	13.5451	0.0135451	0.812703	19.5049	0.165764	0.000165764	0.00994585	0.2387	33.1854	1991.12	47786.9	47.7869	0.584816
2022-07-01 00:20:00	1	0	Night	0.0146589	A1	Five	Asymptomatic	81.7128	2371.99	31.4676	0.0314676	1.88806	45.3134	0.3851	0.0003851	0.023106	0.554544	77.0957	4625.74	111018	111.018	1.35863
2022-07-01 00:30:00	1	0	Night	0.0085906	A1	Five	Asymptomatic	81.7128	2371.99	18.441	0.018441	1.10646	26.5551	0.225681	0.000225681	0.0135408	0.32498	45.1805	2710.83	65059.9	65.0599	0.796202
2022-07-01 00:40:00	1	0	Night	0.0131894	A1	Five	Asymptomatic	81.7128	2371.99	28.3131	0.0283131	1.69879	40.7709	0.346495	0.000346495	0.0207897	0.498953	69.3672	4162.03	99888.7	99.8887	1.22244
2022-07-01 00:50:00	1	0	Night	0.0099197	A1	Five	Asymptomatic	81.7128	2371.99	21.2941	0.0212941	1.27765	30.6636	0.260597	0.000260597	0.0156358	0.37526	52.1707	3130.24	75125.7	75.1257	0.919387
2022-07-02 00:10:00	2	0	Night	0.00513718	A1	Five	Asymptomatic	81.7128	2371.99	11.0277	0.0110277	0.661664	15.8799	0.134957	0.000134957	0.00809743	0.194338	27.018	1621.08	38905.9	38.9059	0.476129
2022-07-02 00:20:00	2	0	Night	0.00285488	A1	Five	Asymptomatic	81.7128	2371.99	6.12844	0.00612844	0.367706	8.82495	0.0749997	7.49997e-05	0.00449998	0.108	15.0147	900.881	21621.1	21.6211	0.264599
2022-07-02 00:30:00	2	0	Night	0.00183224	A1	Five	Asymptomatic	81.7128	2371.99	3.93318	0.00393318	0.235991	5.66378	0.0481342	4.81342e-05	0.00288805	0.0693132	9.63629	578.177	13876.3	13.8763	0.169817
2022-07-02 00:40:00	2	0	Night	0.00473779	A1	Five	Asymptomatic	81.7128	2371.99	10.1704	0.0101704	0.610222	14.6453	0.124465	0.000124465	0.00746789	0.179229	24.9174	1495.05	35881.1	35.8811	0.439112
2022-07-02 00:50:00	2	0	Night	0.00120732	A1	Five	Asymptomatic	81.7128	2371.99	2.59169	0.00259169	0.155501	3.73203	0.031717	3.1717e-05	0.00190302	0.0456725	6.34964	380.978	9143.48	9.14348	0.111898
2022-07-03	3	0	Night	0.0126346	A1	Five	Asymptomatic	81.7128	2371.99	27.122	0.027122	1.62732	39.0557	0.331918	0.000331918	0.0199151	0.477962	66.4489	3986.93	95686.4	95.6864	1.17101
2022-07-03 00:10:00	3	0	Night	0.0186553	A1	Five	Asymptomatic	81.7128	2371.99	40.0464	0.0400464	2.40278	57.6668	0.490087	0.000490087	0.0294052	0.705725	98.1137	5886.82	141284	141.284	1.72903
2022-07-03 00:20:00	3	0	Night	0.00986241	A1	Five	Asymptomatic	81.7128	2371.99	21.1711	0.0211711	1.27027	30.4864	0.259092	0.000259092	0.0155455	0.373093	51.8693	3112.16	74691.8	74.6918	0.914077
2022-07-03 00:30:00	3	0	Night	0.0112275	A1	Five	Asymptomatic	81.7128	2371.99	24.1015	0.0241015	1.44609	34.7062	0.294954	0.000294954	0.0176973	0.424734	59.0488	3542.93	85030.2	85.0302	1.0406
2022-07-03 00:40:00	3	0	Night	0.014082	A1	Five	Asymptomatic	81.7128	2371.99	30.2292	0.0302292	1.81375	43.53	0.369944	0.000369944	0.0221967	0.53272	74.0615	4443.69	106649	106.649	1.30516
2022-07-03 00:50:00	3	0	Night	0.014082	A1	Five	Asymptomatic	81.7128	2371.99	30.2292	0.0302292	1.81375	43.53	0.369944	0.000369944	0.0221967	0.53272	74.0615	4443.69	106649	106.649	1.30516
2022-07-04	4	0	Night	0.0122679	A1	Five	Asymptomatic	81.7128	2371.99	26.3348	0.0263348	1.58009	37.9222	0.322285	0.000322285	0.0193371	0.464091	64.5204	3871.22	92909.3	92.9093	1.13702
2022-07-04 00:10:00	4	0	Night	0.00609253	A1	Five	Asymptomatic	81.7128	2371.99	13.0785	0.0130785	0.784712	18.8331	0.160055	0.000160055	0.0096033	0.230479	32.0424	1922.55	46141.1	46.1411	0.564674
2022-07-04 00:20:00	4	0	Night	0.00861552	A1	Five	Asymptomatic	81.7128	2371.99	18.4945	0.0184945	1.10967	26.6321	0.226335	0.000226335	0.0135801	0.325923	45.3115	2718.69	65248.6	65.2486	0.798511
2022-07-04 00:30:00	4	0	Night	0.00569204	A1	Five	Asymptomatic	81.7128	2371.99	12.2188	0.0122188	0.733129	17.5951	0.149534	0.000149534	0.00897202	0.215328	29.9361	1796.17	43108	43.108	0.527555
2022-07-04 00:40:00	4	0	Night	0.0081814	A1	Five	Asymptomatic	81.7128	2371.99	17.5626	0.0175626	1.05376	25.2902	0.214931	0.000214931	0.0128959	0.309501	43.0284	2581.7	61960.9	61.9609	0.758277
2022-07-04 00:50:00	4	0	Night	0	A1	Five	Asymptomatic	81.7128	2371.99	0	0	0	0	0	0	0	0	0	0	0	0	0
2022-07-05	5	0	Night	0.015262	A1	Five	Asymptomatic	81.7128	2371.99	32.7622	0.0327622	1.96573	47.1775	0.400943	0.000400943	0.0240566	0.577358	80.2673	4816.04	115585	115.585	1.41453
2022-07-05 00:10:00	5	0	Night	0.00181618	A1	Five	Asymptomatic	81.7128	2371.99	3.8987	0.0038987	0.233922	5.61413	0.0477123	4.77123e-05	0.00286274	0.0687057	9.55183	573.11	13754.6	13.7546	0.168329
2022-07-05 00:20:00	5	0	Night	0.00355222	A1	Five	Asymptomatic	81.7128	2371.99	7.62537	0.00762537	0.457522	10.9805	0.0933192	9.33192e-05	0.00559915	0.13438	18.6822	1120.93	26902.3	26.9023	0.32923
2022-07-05 00:30:00	5	0	Night	0	A1	Five	Asymptomatic	81.7128	2371.99	0	0	0	0	0	0	0	0	0	0	0	0	0
2022-07-05 00:40:00	5	0	Night	0.00318672	A1	Five	Asymptomatic	81.7128	2371.99	6.84077	0.00684077	0.410446	9.85071	0.0837172	8.37172e-05	0.00502303	0.120553	16.7599	1005.59	24134.2	24.1342	0.295354
2022-07-05 00:50:00	5	0	Night	0.00392582	A1	Five	Asymptomatic	81.7128	2371.99	8.42737	0.00842737	0.505642	12.1354	0.103134	0.000103134	0.00618804	0.148513	20.6471	1238.82	29731.8	29.7318	0.363857
2022-07-06	6	0	Night	0.00842476	A1	Five	Asymptomatic	81.7128	2371.99	18.085	0.018085	1.0851	26.0424	0.221324	0.000221324	0.0132794	0.318707	44.3083	2658.5	63803.9	63.8039	0.780831
2022-07-06 00:10:00	6	0	Night	0.00466144	A1	Five	Asymptomatic	81.7128	2371.99	10.0065	0.0100065	0.600389	14.4093	0.122459	0.000122459	0.00734755	0.176341	24.5159	1470.95	35302.9	35.3029	0.432036
2022-07-06 00:30:00	6	0	Night	0.00978277	A1	Five	Asymptomatic	81.7128	2371.99	21.0002	0.0210002	1.26001	30.2403	0.257	0.000257	0.01542	0.37008	51.4505	3087.03	74088.7	74.0887	0.906696
2022-07-06 00:40:00	6	0	Night	0.00842476	A1	Five	Asymptomatic	81.7128	2371.99	18.085	0.018085	1.0851	26.0424	0.221324	0.000221324	0.0132794	0.318707	44.3083	2658.5	63803.9	63.8039	0.780831
2022-07-06 00:50:00	6	0	Night	0.00627267	A1	Five	Asymptomatic	81.7128	2371.99	13.4652	0.0134652	0.807913	19.3899	0.164787	0.000164787	0.00988723	0.237294	32.9898	1979.39	47505.3	47.5053	0.581369
2022-07-07	7	0	Night	0.00519902	A1	Five	Asymptomatic	81.7128	2371.99	11.1605	0.0111605	0.669629	16.0711	0.136582	0.000136582	0.00819491	0.196678	27.3432	1640.59	39374.2	39.3742	0.481861
2022-07-07 00:10:00	7	0	Night	0.00519902	A1	Five	Asymptomatic	81.7128	2371.99	11.1605	0.0111605	0.669629	16.0711	0.136582	0.000136582	0.00819491	0.196678	27.3432	1640.59	39374.2	39.3742	0.481861
2022-07-07 00:30:00	7	0	Night	0.00602834	A1	Five	Asymptomatic	81.7128	2371.99	12.9407	0.0129407	0.776444	18.6347	0.158368	0.000158368	0.00950211	0.228051	31.7048	1902.29	45654.9	45.6549	0.558724
2022-07-07 00:40:00	7	0	Night	0.00479475	A1	Five	Asymptomatic	81.7128	2371.99	10.2927	0.0102927	0.617559	14.8214	0.125961	0.000125961	0.00755768	0.181384	25.217	1513.02	36312.5	36.3125	0.444391
2022-07-07 00:50:00	7	0	Night	0.00821346	A1	Five	Asymptomatic	81.7128	2371.99	17.6314	0.0176314	1.05789	25.3893	0.215773	0.000215773	0.0129464	0.310713	43.197	2591.82	62203.7	62.2037	0.761247
2022-07-08	8	0	Night	0.00176193	A1	Five	Asymptomatic	81.7128	2371.99	3.78225	0.00378225	0.226935	5.44644	0.0462871	4.62871e-05	0.00277723	0.0666534	9.26651	555.991	13343.8	13.3438	0.163301
2022-07-08 00:10:00	8	0	Night	0.00240761	A1	Five	Asymptomatic	81.7128	2371.99	5.1683	0.0051683	0.310098	7.44235	0.0632495	6.32495e-05	0.00379497	0.0910793	12.6623	759.74	18233.8	18.2338	0.223144
2022-07-08 00:20:00	8	0	Night	0	A1	Five	Asymptomatic	81.7128	2371.99	0	0	0	0	0	0	0	0	0	0	0	0	0
2022-07-08 00:30:00	8	0	Night	0.00532828	A1	Five	Asymptomatic	81.7128	2371.99	11.438	0.011438	0.686277	16.4707	0.139977	0.000139977	0.00839865	0.201568	28.023	1681.38	40353.1	40.3531	0.49384
2022-07-08 00:50:00	8	0	Night	0.00572495	A1	Five	Asymptomatic	81.7128	2371.99	12.2895	0.0122895	0.737368	17.6968	0.150398	0.000150398	0.0090239	0.216574	30.1092	1806.55	43357.3	43.3573	0.530605
2022-07-09	9	0	Night	0.00144912	A1	Five	Asymptomatic	81.7128	2371.99	3.11076	0.00311076	0.186646	4.4795	0.0380694	3.80694e-05	0.00228417	0.05482	7.62136	457.282	10974.8	10.9748	0.134309
2022-07-09 00:10:00	9	0	Night	0.0053053	A1	Five	Asymptomatic	81.7128	2371.99	11.3886	0.0113886	0.683318	16.3996	0.139374	0.000139374	0.00836243	0.200698	27.9021	1674.13	40179.1	40.1791	0.491711
2022-07-09 00:20:00	9	0	Night	0.00207081	A1	Five	Asymptomatic	81.7128	2371.99	4.4453	0.0044453	0.266718	6.40123	0.0544015	5.44015e-05	0.00326409	0.0783381	10.891	653.459	15683	15.683	0.191928
2022-07-09 00:30:00	9	0	Night	0.00415949	A1	Five	Asymptomatic	81.7128	2371.99	8.92898	0.00892898	0.535739	12.8577	0.109273	0.000109273	0.00655636	0.157353	21.876	1312.56	31501.4	31.5014	0.385514
2022-07-09 00:40:00	9	0	Night	0.0037914	A1	Five	Asymptomatic	81.7128	2371.99	8.1388	0.0081388	0.488328	11.7199	0.0996025	9.96025e-05	0.00597615	0.143428	19.9401	1196.4	28713.7	28.7137	0.351398
2022-07-09 00:50:00	9	0	Night	0.00144912	A1	Five	Asymptomatic	81.7128	2371.99	3.11076	0.00311076	0.186646	4.4795	0.0380694	3.80694e-05	0.00228417	0.05482	7.62136	457.282	10974.8	10.9748	0.134309
2022-07-10	10	0	Night	0.0237974	A1	Five	Asymptomatic	81.7128	2371.99	51.0847	0.0510847	3.06508	73.5619	0.625173	0.000625173	0.0375104	0.900249	125.157	7509.45	180227	180.227	2.20561
2022-07-10 00:20:00	10	0	Night	0.0265854	A1	Five	Asymptomatic	81.7128	2371.99	57.0695	0.0570695	3.42417	82.1801	0.698416	0.000698416	0.041905	1.00572	139.82	8389.22	201341	201.341	2.46401
2022-07-10 00:30:00	10	0	Night	0.0265854	A1	Five	Asymptomatic	81.7128	2371.99	57.0695	0.0570695	3.42417	82.1801	0.698416	0.000698416	0.041905	1.00572	139.82	8389.22	201341	201.341	2.46401
2022-07-10 00:40:00	10	0	Night	0.0294637	A1	Five	Asymptomatic	81.7128	2371.99	63.2483	0.0632483	3.7949	91.0775	0.774031	0.000774031	0.0464419	1.1146	154.958	9297.49	223140	223.14	2.73078
2022-07-10 00:50:00	10	0	Night	0.0294637	A1	Five	Asymptomatic	81.7128	2371.99	63.2483	0.0632483	3.7949	91.0775	0.774031	0.000774031	0.0464419	1.1146	154.958	9297.49	223140	223.14	2.73078
2022-07-11	11	0	Night	0.0222091	A1	Five	Asymptomatic	81.7128	2371.99	47.6752	0.0476752	2.86051	68.6522	0.583448	0.000583448	0.0350069	0.840165	116.804	7008.25	168198	168.198	2.0584
2022-07-11 00:10:00	11	0	Night	0.0244343	A1	Five	Asymptomatic	81.7128	2371.99	52.4518	0.0524518	3.14711	75.5306	0.641905	0.000641905	0.0385143	0.924343	128.507	7710.42	185050	185.05	2.26464
2022-07-11 00:20:00	11	0	Night	0.0244343	A1	Five	Asymptomatic	81.7128	2371.99	52.4518	0.0524518	3.14711	75.5306	0.641905	0.000641905	0.0385143	0.924343	128.507	7710.42	185050	185.05	2.26464
2022-07-11 00:30:00	11	0	Night	0.0189875	A1	Five	Asymptomatic	81.7128	2371.99	40.7595	0.0407595	2.44557	58.6936	0.498814	0.000498814	0.0299288	0.718292	99.8607	5991.64	143799	143.799	1.75981
2022-07-11 00:40:00	11	0	Night	0.00802996	A1	Five	Asymptomatic	81.7128	2371.99	17.2375	0.0172375	1.03425	24.822	0.210952	0.000210952	0.0126571	0.303771	42.2319	2533.91	60814	60.814	0.74424
2022-07-11 00:50:00	11	0	Night	0.00760924	A1	Five	Asymptomatic	81.7128	2371.99	16.3344	0.0163344	0.980062	23.5215	0.1999	0.0001999	0.011994	0.287856	40.0192	2401.15	57627.7	57.6277	0.705246
2022-07-12	12	0	Night	0.00284647	A1	Five	Asymptomatic	81.7128	2371.99	6.11038	0.00611038	0.366623	8.79894	0.0747787	7.47787e-05	0.00448672	0.107681	14.9704	898.225	21557.4	21.5574	0.263819
2022-07-12 00:10:00	12	0	Night	0.00853859	A1	Five	Asymptomatic	81.7128	2371.99	18.3294	0.0183294	1.09976	26.3943	0.224314	0.000224314	0.0134589	0.323013	44.907	2694.42	64666	64.666	0.791381
2022-07-12 00:20:00	12	0	Night	0.00678134	A1	Five	Asymptomatic	81.7128	2371.99	14.5572	0.0145572	0.87343	20.9623	0.17815	0.00017815	0.010689	0.256537	35.6651	2139.9	51357.7	51.3577	0.628515
2022-07-12 00:30:00	12	0	Night	0.005527	A1	Five	Asymptomatic	81.7128	2371.99	11.8645	0.0118645	0.711873	17.0849	0.145198	0.000145198	0.00871189	0.209085	29.0681	1744.09	41858.1	41.8581	0.512259
2022-07-12 00:50:00	12	0	Night	0.00635691	A1	Five	Asymptomatic	81.7128	2371.99	13.6461	0.0136461	0.818763	19.6503	0.167	0.000167	0.01002	0.24048	33.4328	2005.97	48143.3	48.1433	0.589177
2022-07-13	13	0	Night	0.00433269	A1	Five	Asymptomatic	81.7128	2371.99	9.30076	0.00930076	0.558046	13.3931	0.113823	0.000113823	0.00682935	0.163905	22.7869	1367.21	32813.1	32.8131	0.401566
2022-07-13 00:10:00	13	0	Night	0	A1	Five	Asymptomatic	81.7128	2371.99	0	0	0	0	0	0	0	0	0	0	0	0	0
2022-07-13 00:30:00	13	0	Night	0.00357323	A1	Five	Asymptomatic	81.7128	2371.99	7.67047	0.00767047	0.460228	11.0455	0.0938711	9.38711e-05	0.00563226	0.135174	18.7927	1127.56	27061.4	27.0614	0.331177
2022-07-13 00:40:00	13	0	Night	0.00249654	A1	Five	Asymptomatic	81.7128	2371.99	5.35921	0.00535921	0.321552	7.71726	0.0655859	6.55859e-05	0.00393515	0.0944436	13.1301	787.803	18907.3	18.9073	0.231387
2022-07-13 00:50:00	13	0	Night	0.00284647	A1	Five	Asymptomatic	81.7128	2371.99	6.11038	0.00611038	0.366623	8.79894	0.0747787	7.47787e-05	0.00448672	0.107681	14.9704	898.225	21557.4	21.5574	0.263819
2022-07-14	14	0	Night	0.0250001	A1	Five	Asymptomatic	81.7128	2371.99	53.6665	0.0536665	3.21999	77.2797	0.656769	0.000656769	0.0394062	0.945748	131.483	7888.97	189335	189.335	2.31708
2022-07-14 00:10:00	14	0	Night	0.0273012	A1	Five	Asymptomatic	81.7128	2371.99	58.6062	0.0586062	3.51637	84.3929	0.717221	0.000717221	0.0430333	1.0328	143.585	8615.11	206763	206.763	2.53036
2022-07-14 00:20:00	14	0	Night	0.0154104	A1	Five	Asymptomatic	81.7128	2371.99	33.0807	0.0330807	1.98484	47.6363	0.404842	0.000404842	0.0242905	0.582972	81.0478	4862.87	116709	116.709	1.42828
2022-07-14 00:30:00	14	0	Night	0.0261431	A1	Five	Asymptomatic	81.7128	2371.99	56.1201	0.0561201	3.36721	80.813	0.686797	0.000686797	0.0412078	0.988988	137.494	8249.66	197992	197.992	2.42302
2022-07-14 00:40:00	14	0	Night	0.0244343	A1	Five	Asymptomatic	81.7128	2371.99	52.4518	0.0524518	3.14711	75.5306	0.641905	0.000641905	0.0385143	0.924343	128.507	7710.42	185050	185.05	2.26464
2022-07-14 00:50:00	14	0	Night	0.0244343	A1	Five	Asymptomatic	81.7128	2371.99	52.4518	0.0524518	3.14711	75.5306	0.641905	0.000641905	0.0385143	0.924343	128.507	7710.42	185050	185.05	2.26464
2022-07-15	15	0	Night	0.00308666	A1	Five	Asymptomatic	81.7128	2371.99	6.62599	0.00662599	0.397559	9.54143	0.0810887	8.10887e-05	0.00486532	0.116768	16.2337	974.021	23376.5	23.3765	0.286081
2022-07-15 00:10:00	15	0	Night	0.0065272	A1	Five	Asymptomatic	81.7128	2371.99	14.0116	0.0140116	0.840698	20.1767	0.171474	0.000171474	0.0102884	0.246923	34.3285	2059.71	49433	49.433	0.60496
2022-07-15 00:20:00	15	0	Night	0.00240417	A1	Five	Asymptomatic	81.7128	2371.99	5.16092	0.00516092	0.309655	7.43172	0.0631592	6.31592e-05	0.00378955	0.0909493	12.6442	758.655	18207.7	18.2077	0.222826
2022-07-15 00:30:00	15	0	Night	0.00571669	A1	Five	Asymptomatic	81.7128	2371.99	12.2717	0.0122717	0.736304	17.6713	0.150181	0.000150181	0.00901088	0.216261	30.0658	1803.95	43294.7	43.2947	0.52984
2022-07-15 00:40:00	15	0	Night	0	A1	Five	Asymptomatic	81.7128	2371.99	0	0	0	0	0	0	0	0	0	0	0	0	0
2022-07-15 00:50:00	15	0	Night	0.00417145	A1	Five	Asymptomatic	81.7128	2371.99	8.95464	0.00895464	0.537278	12.8947	0.109587	0.000109587	0.0065752	0.157805	21.9389	1316.33	31592	31.592	0.386622
2022-07-16	16	0	Night	0.00150447	A1	Five	Asymptomatic	81.7128	2371.99	3.22957	0.00322957	0.193774	4.65058	0.0395234	3.95234e-05	0.0023714	0.0569137	7.91244	474.746	11393.9	11.3939	0.139439
2022-07-16 00:10:00	16	0	Night	0	A1	Five	Asymptomatic	81.7128	2371.99	0	0	0	0	0	0	0	0	0	0	0	0	0
2022-07-16 00:30:00	16	0	Night	0.0028381	A1	Five	Asymptomatic	81.7128	2371.99	6.09241	0.00609241	0.365544	8.77306	0.0745587	7.45587e-05	0.00447352	0.107365	14.9264	895.584	21494	21.494	0.263043
2022-07-16 00:40:00	16	0	Night	0.000910636	A1	Five	Asymptomatic	81.7128	2371.99	1.95482	0.00195482	0.117289	2.81494	0.023923	2.3923e-05	0.00143538	0.0344491	4.7893	287.358	6896.6	6.8966	0.0844004
2022-07-16 00:50:00	16	0	Night	0.00356269	A1	Five	Asymptomatic	81.7128	2371.99	7.64786	0.00764786	0.458872	11.0129	0.0935944	9.35944e-05	0.00561566	0.134776	18.7373	1124.24	26981.7	26.9817	0.330201
2022-07-17	17	0	Night	0.00984134	A1	Five	Asymptomatic	81.7128	2371.99	21.1259	0.0211259	1.26755	30.4213	0.258539	0.000258539	0.0155123	0.372295	51.7585	3105.51	74532.2	74.5322	0.912124
2022-07-17 00:10:00	17	0	Night	0.012713	A1	Five	Asymptomatic	81.7128	2371.99	27.2904	0.0272904	1.63742	39.2981	0.333979	0.000333979	0.0200387	0.48093	66.8614	4011.68	96280.4	96.2804	1.17828
2022-07-17 00:20:00	17	0	Night	0.0103073	A1	Five	Asymptomatic	81.7128	2371.99	22.1263	0.0221263	1.32758	31.8618	0.270781	0.000270781	0.0162469	0.389924	54.2094	3252.56	78061.5	78.0615	0.955315
2022-07-17 00:50:00	17	0	Night	0.0147244	A1	Five	Asymptomatic	81.7128	2371.99	31.6081	0.0316081	1.89649	45.5157	0.38682	0.00038682	0.0232092	0.55702	77.4399	4646.39	111513	111.513	1.3647
2022-07-18 00:10:00	18	0	Night	0.00527022	A1	Five	Asymptomatic	81.7128	2371.99	11.3133	0.0113133	0.6788	16.2912	0.138452	0.000138452	0.00830714	0.199371	27.7177	1663.06	39913.4	39.9134	0.48846
2022-07-18 00:20:00	18	0	Night	0.0111794	A1	Five	Asymptomatic	81.7128	2371.99	23.9983	0.0239983	1.4399	34.5576	0.293691	0.000293691	0.0176215	0.422915	58.7959	3527.75	84666	84.666	1.03614
2022-07-18 00:30:00	18	0	Night	0.00787145	A1	Five	Asymptomatic	81.7128	2371.99	16.8973	0.0168973	1.01384	24.332	0.206788	0.000206788	0.0124073	0.297775	41.3983	2483.9	59613.5	59.6135	0.729549
2022-07-18 00:40:00	18	0	Night	0.0121735	A1	Five	Asymptomatic	81.7128	2371.99	26.1323	0.0261323	1.56794	37.6306	0.319807	0.000319807	0.0191884	0.460522	64.0242	3841.45	92194.9	92.1949	1.12828
2022-07-18 00:50:00	18	0	Night	0.0106903	A1	Five	Asymptomatic	81.7128	2371.99	22.9483	0.0229483	1.3769	33.0455	0.28084	0.00028084	0.0168504	0.40441	56.2233	3373.4	80961.5	80.9615	0.990805
2022-07-19	19	0	Night	0.00446459	A1	Five	Asymptomatic	81.7128	2371.99	9.58391	0.00958391	0.575035	13.8008	0.117288	0.000117288	0.00703727	0.168894	23.4806	1408.84	33812	33.812	0.413791
2022-07-19 00:10:00	19	0	Night	0.000940767	A1	Five	Asymptomatic	81.7128	2371.99	2.0195	0.0020195	0.12117	2.90808	0.0247146	2.47146e-05	0.00148287	0.035589	4.94777	296.866	7124.79	7.12479	0.087193
2022-07-19 00:20:00	19	0	Night	0.00257208	A1	Five	Asymptomatic	81.7128	2371.99	5.52136	0.00552136	0.331281	7.95076	0.0675703	6.75703e-05	0.00405422	0.0973012	13.5273	811.64	19479.4	19.4794	0.238388
2022-07-19 00:40:00	19	0	Night	0.00330277	A1	Five	Asymptomatic	81.7128	2371.99	7.08989	0.00708989	0.425394	10.2094	0.086766	8.6766e-05	0.00520596	0.124943	17.3702	1042.21	25013.1	25.0131	0.30611
2022-07-19 00:50:00	19	0	Night	0.00368174	A1	Five	Asymptomatic	81.7128	2371.99	7.90341	0.00790341	0.474205	11.3809	0.0967218	9.67218e-05	0.00580331	0.139279	19.3634	1161.8	27883.2	27.8832	0.341234
2022-07-20	20	0	Night	0.0116919	A1	Five	Asymptomatic	81.7128	2371.99	25.0985	0.0250985	1.50591	36.1419	0.307155	0.000307155	0.0184293	0.442304	61.4914	3689.48	88547.6	88.5476	1.08364
2022-07-20 00:10:00	20	0	Night	0.0111967	A1	Five	Asymptomatic	81.7128	2371.99	24.0354	0.0240354	1.44213	34.611	0.294145	0.000294145	0.0176487	0.423569	58.8868	3533.21	84797	84.797	1.03774
2022-07-20 00:20:00	20	0	Night	0.00974315	A1	Five	Asymptomatic	81.7128	2371.99	20.9152	0.0209152	1.25491	30.1178	0.255959	0.000255959	0.0153576	0.368581	51.2421	3074.53	73788.7	73.7887	0.903024
2022-07-20 00:40:00	20	0	Night	0.00833971	A1	Five	Asymptomatic	81.7128	2371.99	17.9024	0.0179024	1.07415	25.7795	0.21909	0.00021909	0.0131454	0.315489	43.861	2631.66	63159.8	63.1598	0.772948
2022-07-20 00:50:00	20	0	Night	0.0121924	A1	Five	Asymptomatic	81.7128	2371.99	26.1729	0.0261729	1.57037	37.6889	0.320303	0.000320303	0.0192182	0.461236	64.1235	3847.41	92337.8	92.3378	1.13003
2022-07-21	21	0	Night	0.0227793	A1	Five	Asymptomatic	81.7128	2371.99	48.8992	0.0488992	2.93395	70.4149	0.598428	0.000598428	0.0359057	0.861736	119.803	7188.19	172517	172.517	2.11125
2022-07-21 00:30:00	21	0	Night	0.0157999	A1	Five	Asymptomatic	81.7128	2371.99	33.9168	0.0339168	2.03501	48.8402	0.415073	0.000415073	0.0249044	0.597705	83.0961	4985.77	119658	119.658	1.46438
2022-07-21 00:40:00	21	0	Night	0.0194714	A1	Five	Asymptomatic	81.7128	2371.99	41.7984	0.0417984	2.5079	60.1896	0.511527	0.000511527	0.0306916	0.7366	102.406	6144.36	147465	147.465	1.80467
2022-07-21 00:50:00	21	0	Night	0.0194714	A1	Five	Asymptomatic	81.7128	2371.99	41.7984	0.0417984	2.5079	60.1896	0.511527	0.000511527	0.0306916	0.7366	102.406	6144.36	147465	147.465	1.80467
2022-07-22	22	0	Night	0	A1	Five	Asymptomatic	81.7128	2371.99	0	0	0	0	0	0	0	0	0	0	0	0	0
2022-07-22 00:10:00	22	0	Night	0.00851305	A1	Five	Asymptomatic	81.7128	2371.99	18.2746	0.0182746	1.09647	26.3154	0.223644	0.000223644	0.0134186	0.322047	44.7727	2686.36	64472.6	64.4726	0.789015
2022-07-22 00:20:00	22	0	Night	0.000386821	A1	Five	Asymptomatic	81.7128	2371.99	0.83037	0.00083037	0.0498222	1.19573	0.010162	1.0162e-05	0.000609723	0.0146333	2.03441	122.064	2929.54	2.92954	0.0358517
2022-07-22 00:30:00	22	0	Night	0.00150447	A1	Five	Asymptomatic	81.7128	2371.99	3.22957	0.00322957	0.193774	4.65058	0.0395234	3.95234e-05	0.0023714	0.0569137	7.91244	474.746	11393.9	11.3939	0.139439
2022-07-22 00:50:00	22	0	Night	0.00248921	A1	Five	Asymptomatic	81.7128	2371.99	5.34347	0.00534347	0.320608	7.69459	0.0653932	6.53932e-05	0.00392359	0.0941663	13.0915	785.49	18851.8	18.8518	0.230707
2022-07-23	23	0	Night	0.00575821	A1	Five	Asymptomatic	81.7128	2371.99	12.3609	0.0123609	0.741652	17.7997	0.151272	0.000151272	0.00907633	0.217832	30.2841	1817.05	43609.2	43.6092	0.533688
2022-07-23 00:10:00	23	0	Night	0.00346537	A1	Five	Asymptomatic	81.7128	2371.99	7.43895	0.00743895	0.446337	10.7121	0.0910377	9.10377e-05	0.00546226	0.131094	18.2254	1093.53	26244.6	26.2446	0.321181
2022-07-23 00:20:00	23	0	Night	0.000620883	A1	Five	Asymptomatic	81.7128	2371.99	1.33282	0.00133282	0.0799691	1.91926	0.016311	1.6311e-05	0.000978661	0.0234879	3.26541	195.924	4702.19	4.70219	0.0575453
2022-07-23 00:30:00	23	0	Night	0.00209162	A1	Five	Asymptomatic	81.7128	2371.99	4.48998	0.00448998	0.269399	6.46558	0.0549483	5.49483e-05	0.0032969	0.0791256	11.0005	660.028	15840.7	15.8407	0.193858
2022-07-23 00:40:00	23	0	Night	0.00146366	A1	Five	Asymptomatic	81.7128	2371.99	3.14196	0.00314196	0.188518	4.52442	0.0384512	3.84512e-05	0.00230707	0.0553698	7.6978	461.868	11084.8	11.0848	0.135656
2022-07-23 00:50:00	23	0	Night	0.00242145	A1	Five	Asymptomatic	81.7128	2371.99	5.19801	0.00519801	0.311881	7.48513	0.0636131	6.36131e-05	0.00381679	0.0916029	12.7351	764.107	18338.6	18.3386	0.224427
2022-07-24	24	0	Night	0.00286335	A1	Five	Asymptomatic	81.7128	2371.99	6.1466	0.0061466	0.368796	8.85111	0.075222	7.5222e-05	0.00451332	0.10832	15.0592	903.55	21685.2	21.6852	0.265383
2022-07-24 00:10:00	24	0	Night	0.00556005	A1	Five	Asymptomatic	81.7128	2371.99	11.9355	0.0119355	0.716129	17.1871	0.146066	0.000146066	0.00876398	0.210335	29.2419	1754.52	42108.4	42.1084	0.515322
2022-07-24 00:20:00	24	0	Night	0.00639501	A1	Five	Asymptomatic	81.7128	2371.99	13.7278	0.0137278	0.823671	19.7681	0.168001	0.000168001	0.0100801	0.241922	33.6332	2017.99	48431.8	48.4318	0.592708
2022-07-24 00:30:00	24	0	Night	0.00682204	A1	Five	Asymptomatic	81.7128	2371.99	14.6445	0.0146445	0.878672	21.0881	0.179219	0.000179219	0.0107532	0.258076	35.8791	2152.75	51665.9	51.6659	0.632286
2022-07-24 00:40:00	24	0	Night	0.00639501	A1	Five	Asymptomatic	81.7128	2371.99	13.7278	0.0137278	0.823671	19.7681	0.168001	0.000168001	0.0100801	0.241922	33.6332	2017.99	48431.8	48.4318	0.592708
2022-07-24 00:50:00	24	0	Night	0.00639501	A1	Five	Asymptomatic	81.7128	2371.99	13.7278	0.0137278	0.823671	19.7681	0.168001	0.000168001	0.0100801	0.241922	33.6332	2017.99	48431.8	48.4318	0.592708
2022-07-25	25	0	Night	0.0188218	A1	Five	Asymptomatic	81.7128	2371.99	40.4039	0.0404039	2.42424	58.1816	0.494462	0.000494462	0.0296677	0.712026	98.9896	5939.38	142545	142.545	1.74446
2022-07-25 00:10:00	25	0	Night	0.0215923	A1	Five	Asymptomatic	81.7128	2371.99	46.3512	0.0463512	2.78107	66.7458	0.567245	0.000567245	0.0340347	0.816833	113.561	6813.63	163527	163.527	2.00124
2022-07-25 00:20:00	25	0	Night	0.0221591	A1	Five	Asymptomatic	81.7128	2371.99	47.5678	0.0475678	2.85407	68.4976	0.582133	0.000582133	0.034928	0.838272	116.541	6992.46	167819	167.819	2.05377
2022-07-25 00:40:00	25	0	Night	0.0193675	A1	Five	Asymptomatic	81.7128	2371.99	41.5752	0.0415752	2.49451	59.8683	0.508796	0.000508796	0.0305278	0.732667	101.859	6111.55	146677	146.677	1.79503
2022-07-25 00:50:00	25	0	Night	0.0141078	A1	Five	Asymptomatic	81.7128	2371.99	30.2845	0.0302845	1.81707	43.6096	0.370621	0.000370621	0.0222372	0.533694	74.1969	4451.82	106844	106.844	1.30755
2022-07-26	26	0	Night	0	A1	Five	Asymptomatic	81.7128	2371.99	0	0	0	0	0	0	0	0	0	0	0	0	0
2022-07-26 00:10:00	26	0	Night	0	A1	Five	Asymptomatic	81.7128	2371.99	0	0	0	0	0	0	0	0	0	0	0	0	0
2022-07-26 00:20:00	26	0	Night	0	A1	Five	Asymptomatic	81.7128	2371.99	0	0	0	0	0	0	0	0	0	0	0	0	0
2022-07-26 00:30:00	26	0	Night	0	A1	Five	Asymptomatic	81.7128	2371.99	0	0	0	0	0	0	0	0	0	0	0	0	0
2022-07-26 00:40:00	26	0	Night	0	A1	Five	Asymptomatic	81.7128	2371.99	0	0	0	0	0	0	0	0	0	0	0	0	0
2022-07-26 00:50:00	26	0	Night	0	A1	Five	Asymptomatic	81.7128	2371.99	0	0	0	0	0	0	0	0	0	0	0	0	0
2022-07-27	27	0	Night	0	A1	Five	Asymptomatic	81.7128	2371.99	0	0	0	0	0	0	0	0	0	0	0	0	0
2022-07-27 00:10:00	27	0	Night	0	A1	Five	Asymptomatic	81.7128	2371.99	0	0	0	0	0	0	0	0	0	0	0	0	0
2022-07-27 00:20:00	27	0	Night	0	A1	Five	Asymptomatic	81.7128	2371.99	0	0	0	0	0	0	0	0	0	0	0	0	0
2022-07-27 00:40:00	27	0	Night	0	A1	Five	Asymptomatic	81.7128	2371.99	0	0	0	0	0	0	0	0	0	0	0	0	0
2022-07-27 00:50:00	27	0	Night	0	A1	Five	Asymptomatic	81.7128	2371.99	0	0	0	0	0	0	0	0	0	0	0	0	0
2022-07-28 00:10:00	28	0	Night	0.0268202	A1	Five	Asymptomatic	81.7128	2371.99	57.5736	0.0575736	3.45441	82.9059	0.704584	0.000704584	0.042275	1.0146	141.055	8463.31	203119	203.119	2.48577
2022-07-28 00:40:00	28	0	Night	0.0262109	A1	Five	Asymptomatic	81.7128	2371.99	56.2656	0.0562656	3.37593	81.0224	0.688577	0.000688577	0.0413146	0.991551	137.851	8271.04	198505	198.505	2.4293
2022-07-28 00:50:00	28	0	Night	0.0250048	A1	Five	Asymptomatic	81.7128	2371.99	53.6766	0.0536766	3.2206	77.2943	0.656894	0.000656894	0.0394136	0.945927	131.508	7890.46	189371	189.371	2.31752
2022-07-29	29	0	Night	0.00715305	A1	Five	Asymptomatic	81.7128	2371.99	15.3551	0.0153551	0.921307	22.1114	0.187916	0.000187916	0.0112749	0.270598	37.62	2257.2	54172.8	54.1728	0.662966
2022-07-29 00:10:00	29	0	Night	0.00948816	A1	Five	Asymptomatic	81.7128	2371.99	20.3678	0.0203678	1.22207	29.3296	0.24926	0.00024926	0.0149556	0.358935	49.901	2994.06	71857.5	71.8575	0.879391
2022-07-29 00:20:00	29	0	Night	0.0119693	A1	Five	Asymptomatic	81.7128	2371.99	25.694	0.025694	1.54164	36.9994	0.314443	0.000314443	0.0188666	0.452797	62.9503	3777.02	90648.4	90.6484	1.10935
2022-07-29 00:30:00	29	0	Night	0.0119693	A1	Five	Asymptomatic	81.7128	2371.99	25.694	0.025694	1.54164	36.9994	0.314443	0.000314443	0.0188666	0.452797	62.9503	3777.02	90648.4	90.6484	1.10935
2022-07-29 00:40:00	29	0	Night	0.00948816	A1	Five	Asymptomatic	81.7128	2371.99	20.3678	0.0203678	1.22207	29.3296	0.24926	0.00024926	0.0149556	0.358935	49.901	2994.06	71857.5	71.8575	0.879391
2022-07-29 00:50:00	29	0	Night	0.00948816	A1	Five	Asymptomatic	81.7128	2371.99	20.3678	0.0203678	1.22207	29.3296	0.24926	0.00024926	0.0149556	0.358935	49.901	2994.06	71857.5	71.8575	0.879391
2022-07-30	30	0	Night	0.00377294	A1	Five	Asymptomatic	81.7128	2371.99	8.09918	0.00809918	0.485951	11.6628	0.0991176	9.91176e-05	0.00594705	0.142729	19.843	1190.58	28573.9	28.5739	0.349687
2022-07-30 00:10:00	30	0	Night	0	A1	Five	Asymptomatic	81.7128	2371.99	0	0	0	0	0	0	0	0	0	0	0	0	0
2022-07-31	31	0	Night	0.00622471	A1	Five	Asymptomatic	81.7128	2371.99	13.3623	0.0133623	0.801736	19.2417	0.163527	0.000163527	0.00981164	0.235479	32.7376	1964.25	47142.1	47.1421	0.576924
2022-07-31 00:20:00	31	0	Night	0.00158046	A1	Five	Asymptomatic	81.7128	2371.99	3.39269	0.00339269	0.203562	4.88548	0.0415197	4.15197e-05	0.00249118	0.0597884	8.3121	498.726	11969.4	11.9694	0.146482
2022-07-31 00:30:00	31	0	Night	0.0089529	A1	Five	Asymptomatic	81.7128	2371.99	19.2187	0.0192187	1.15312	27.675	0.235199	0.000235199	0.0141119	0.338686	47.0859	2825.16	67803.7	67.8037	0.829781
2022-07-31 00:40:00	31	0	Night	0.000670246	A1	Five	Asymptomatic	81.7128	2371.99	1.43878	0.00143878	0.086327	2.07185	0.0176078	1.76078e-05	0.00105647	0.0253553	3.52502	211.501	5076.03	5.07603	0.0621204
2022-07-31 00:50:00	31	0	Night	0.0089529	A1	Five	Asymptomatic	81.7128	2371.99	19.2187	0.0192187	1.15312	27.675	0.235199	0.000235199	0.0141119	0.338686	47.0859	2825.16	67803.7	67.8037	0.829781
2022-08-01	1	0	Night	0.00864384	A1	Five	Asymptomatic	81.7128	2371.99	18.5553	0.0185553	1.11332	26.7197	0.22708	0.00022708	0.0136248	0.326995	45.4605	2727.63	65463.1	65.4631	0.801137
2022-08-01 00:10:00	1	0	Night	0.00590202	A1	Five	Asymptomatic	81.7128	2371.99	12.6696	0.0126696	0.760174	18.2442	0.15505	0.00015505	0.009303	0.223272	31.0405	1862.43	44698.3	44.6983	0.547016
2022-08-01 00:20:00	1	0	Night	0.00342138	A1	Five	Asymptomatic	81.7128	2371.99	7.34451	0.00734451	0.440671	10.5761	0.089882	8.9882e-05	0.00539292	0.12943	17.9941	1079.64	25911.4	25.9114	0.317104
2022-08-01 00:40:00	1	0	Night	0.00590202	A1	Five	Asymptomatic	81.7128	2371.99	12.6696	0.0126696	0.760174	18.2442	0.15505	0.00015505	0.009303	0.223272	31.0405	1862.43	44698.3	44.6983	0.547016
2022-08-01 00:50:00	1	0	Night	0.00546901	A1	Five	Asymptomatic	81.7128	2371.99	11.7401	0.0117401	0.704404	16.9057	0.143675	0.000143675	0.00862048	0.206892	28.7632	1725.79	41418.9	41.4189	0.506884
2022-08-02	2	0	Night	0.00293714	A1	Five	Asymptomatic	81.7128	2371.99	6.305	0.006305	0.3783	9.0792	0.0771605	7.71605e-05	0.00462963	0.111111	15.4473	926.835	22244.1	22.2441	0.272222
2022-08-02 00:10:00	2	0	Night	0.011214	A1	Five	Asymptomatic	81.7128	2371.99	24.0726	0.0240726	1.44436	34.6646	0.294601	0.000294601	0.017676	0.424225	58.978	3538.68	84928.3	84.9283	1.03935
2022-08-02 00:30:00	2	0	Night	0.0132293	A1	Five	Asymptomatic	81.7128	2371.99	28.3988	0.0283988	1.70393	40.8942	0.347543	0.000347543	0.0208526	0.500463	69.577	4174.62	100191	100.191	1.22613
2022-08-02 00:40:00	2	0	Night	0.00368732	A1	Five	Asymptomatic	81.7128	2371.99	7.9154	0.0079154	0.474924	11.3982	0.0968685	9.68685e-05	0.00581211	0.139491	19.3927	1163.56	27925.5	27.9255	0.341752
2022-08-02 00:50:00	2	0	Night	0.00835253	A1	Five	Asymptomatic	81.7128	2371.99	17.93	0.01793	1.0758	25.8191	0.219426	0.000219426	0.0131656	0.315974	43.9284	2635.7	63256.9	63.2569	0.774137
2022-08-03	3	0	Night	0.00298674	A1	Five	Asymptomatic	81.7128	2371.99	6.41149	0.00641149	0.38469	9.23255	0.0784637	7.84637e-05	0.00470782	0.112988	15.7082	942.489	22619.7	22.6197	0.27682
2022-08-03 00:20:00	3	0	Night	0.00623435	A1	Five	Asymptomatic	81.7128	2371.99	13.383	0.013383	0.802978	19.2715	0.163781	0.000163781	0.00982683	0.235844	32.7883	1967.3	47215.1	47.2151	0.577818
2022-08-03 00:30:00	3	0	Night	0.00191655	A1	Five	Asymptomatic	81.7128	2371.99	4.11416	0.00411416	0.24685	5.92439	0.050349	5.0349e-05	0.00302094	0.0725026	10.0797	604.781	14514.8	14.5148	0.177631
2022-08-03 00:50:00	3	0	Night	0.00944372	A1	Five	Asymptomatic	81.7128	2371.99	20.2724	0.0202724	1.21634	29.1922	0.248093	0.000248093	0.0148856	0.357254	49.6673	2980.04	71520.9	71.5209	0.875271
2022-08-04	4	0	Night	0.0244637	A1	Five	Asymptomatic	81.7128	2371.99	52.515	0.052515	3.1509	75.6216	0.642678	0.000642678	0.0385607	0.925456	128.662	7719.71	185273	185.273	2.26737
2022-08-04 00:10:00	4	0	Night	0.0288216	A1	Five	Asymptomatic	81.7128	2371.99	61.87	0.06187	3.7122	89.0928	0.757164	0.000757164	0.0454298	1.09032	151.582	9094.89	218277	218.277	2.67127
2022-08-04 00:20:00	4	0	Night	0.023258	A1	Five	Asymptomatic	81.7128	2371.99	49.9268	0.0499268	2.99561	71.8946	0.611003	0.000611003	0.0366602	0.879845	122.321	7339.24	176142	176.142	2.15562
2022-08-04 00:30:00	4	0	Night	0.0117101	A1	Five	Asymptomatic	81.7128	2371.99	25.1374	0.0251374	1.50825	36.1979	0.307632	0.000307632	0.0184579	0.442989	61.5867	3695.2	88684.9	88.6849	1.08532
2022-08-04 00:40:00	4	0	Night	0.00789562	A1	Five	Asymptomatic	81.7128	2371.99	16.9491	0.0169491	1.01695	24.4068	0.207423	0.000207423	0.0124454	0.298689	41.5254	2491.52	59796.6	59.7966	0.731789
2022-08-04 00:50:00	4	0	Night	0.00222493	A1	Five	Asymptomatic	81.7128	2371.99	4.77614	0.00477614	0.286568	6.87764	0.0584503	5.84503e-05	0.00350702	0.0841685	11.7015	702.093	16850.2	16.8502	0.206213
2022-08-05	5	0	Night	0.00587437	A1	Five	Asymptomatic	81.7128	2371.99	12.6102	0.0126102	0.756613	18.1587	0.154324	0.000154324	0.00925942	0.222226	30.895	1853.7	44488.9	44.4889	0.544454
2022-08-05 00:10:00	5	0	Night	0.00587437	A1	Five	Asymptomatic	81.7128	2371.99	12.6102	0.0126102	0.756613	18.1587	0.154324	0.000154324	0.00925942	0.222226	30.895	1853.7	44488.9	44.4889	0.544454
2022-08-05 00:20:00	5	0	Night	0.00908007	A1	Five	Asymptomatic	81.7128	2371.99	19.4917	0.0194917	1.1695	28.0681	0.238539	0.000238539	0.0143124	0.343497	47.7548	2865.29	68766.8	68.7668	0.841567
2022-08-05 00:30:00	5	0	Night	0.00860304	A1	Five	Asymptomatic	81.7128	2371.99	18.4677	0.0184677	1.10806	26.5935	0.226008	0.000226008	0.0135605	0.325451	45.2459	2714.76	65154.1	65.1541	0.797355
2022-08-06	6	0	Night	0.00826182	A1	Five	Asymptomatic	81.7128	2371.99	17.7352	0.0177352	1.06411	25.5388	0.217044	0.000217044	0.0130226	0.312543	43.4514	2607.08	62570	62.57	0.76573
2022-08-06 00:10:00	6	0	Night	0.0127844	A1	Five	Asymptomatic	81.7128	2371.99	27.4437	0.0274437	1.64662	39.5189	0.335855	0.000335855	0.0201513	0.483631	67.237	4034.22	96821.3	96.8213	1.1849
2022-08-06 00:30:00	6	0	Night	0.0097162	A1	Five	Asymptomatic	81.7128	2371.99	20.8573	0.0208573	1.25144	30.0345	0.255251	0.000255251	0.0153151	0.367562	51.1004	3066.02	73584.5	73.5845	0.900526
2022-08-06 00:40:00	6	0	Night	0.0102131	A1	Five	Asymptomatic	81.7128	2371.99	21.924	0.021924	1.31544	31.5706	0.268306	0.000268306	0.0160984	0.386361	53.7139	3222.84	77348	77.348	0.946584
2022-08-07	7	0	Night	0.0063722	A1	Five	Asymptomatic	81.7128	2371.99	13.6789	0.0136789	0.820734	19.6976	0.167402	0.000167402	0.0100441	0.241059	33.5133	2010.8	48259.1	48.2591	0.590594
2022-08-07 00:30:00	7	0	Night	0.0068215	A1	Five	Asymptomatic	81.7128	2371.99	14.6434	0.0146434	0.878602	21.0865	0.179205	0.000179205	0.0107523	0.258056	35.8763	2152.58	51661.8	51.6618	0.632236
2022-08-07 00:40:00	7	0	Night	0.008685	A1	Five	Asymptomatic	81.7128	2371.99	18.6437	0.0186437	1.11862	26.8469	0.228161	0.000228161	0.0136896	0.328551	45.677	2740.62	65774.8	65.7748	0.804951
2022-08-08	8	0	Night	0	A1	Five	Asymptomatic	81.7128	2371.99	0	0	0	0	0	0	0	0	0	0	0	0	0
2022-08-08 00:10:00	8	0	Night	0.00335855	A1	Five	Asymptomatic	81.7128	2371.99	7.20964	0.00720964	0.432578	10.3819	0.0882314	8.82314e-05	0.00529389	0.127053	17.6636	1059.82	25435.6	25.4356	0.31128
2022-08-08 00:20:00	8	0	Night	0.00454028	A1	Five	Asymptomatic	81.7128	2371.99	9.74639	0.00974639	0.584783	14.0348	0.119276	0.000119276	0.00715657	0.171758	23.8787	1432.72	34385.3	34.3853	0.420806
2022-08-08 00:30:00	8	0	Night	0.000172815	A1	Five	Asymptomatic	81.7128	2371.99	0.370973	0.000370973	0.0222584	0.534202	0.00453997	4.53997e-06	0.000272398	0.00653755	0.908885	54.5331	1308.79	1.30879	0.016017
2022-08-08 00:40:00	8	0	Night	0.00261541	A1	Five	Asymptomatic	81.7128	2371.99	5.61438	0.00561438	0.336863	8.08471	0.0687087	6.87087e-05	0.00412252	0.0989405	13.7552	825.314	19807.5	19.8075	0.242404
2022-08-08 00:50:00	8	0	Night	0.000172815	A1	Five	Asymptomatic	81.7128	2371.99	0.370973	0.000370973	0.0222584	0.534202	0.00453997	4.53997e-06	0.000272398	0.00653755	0.908885	54.5331	1308.79	1.30879	0.016017
2022-08-09	9	0	Night	0.0103851	A1	Five	Asymptomatic	81.7128	2371.99	22.2931	0.0222931	1.33758	32.102	0.272822	0.000272822	0.0163693	0.392864	54.618	3277.08	78650	78.65	0.962517
2022-08-09 00:10:00	9	0	Night	0.0133091	A1	Five	Asymptomatic	81.7128	2371.99	28.57	0.02857	1.7142	41.1408	0.349639	0.000349639	0.0209783	0.50348	69.9964	4199.79	100795	100.795	1.23353
2022-08-09 00:20:00	9	0	Night	0.0108599	A1	Five	Asymptomatic	81.7128	2371.99	23.3123	0.0233123	1.39874	33.5697	0.285296	0.000285296	0.0171177	0.410826	57.1152	3426.91	82245.8	82.2458	1.00652
2022-08-09 00:30:00	9	0	Night	0.00678134	A1	Five	Asymptomatic	81.7128	2371.99	14.5572	0.0145572	0.87343	20.9623	0.17815	0.00017815	0.010689	0.256537	35.6651	2139.9	51357.7	51.3577	0.628515
2022-08-09 00:40:00	9	0	Night	0.00433269	A1	Five	Asymptomatic	81.7128	2371.99	9.30076	0.00930076	0.558046	13.3931	0.113823	0.000113823	0.00682935	0.163905	22.7869	1367.21	32813.1	32.8131	0.401566
2022-08-09 00:50:00	9	0	Night	0.0118247	A1	Five	Asymptomatic	81.7128	2371.99	25.3835	0.0253835	1.52301	36.5522	0.310643	0.000310643	0.0186386	0.447326	62.1896	3731.37	89553	89.553	1.09595
2022-08-10	10	0	Night	0.00184582	A1	Five	Asymptomatic	81.7128	2371.99	3.96233	0.00396233	0.23774	5.70576	0.0484909	4.84909e-05	0.00290946	0.0698269	9.70771	582.463	13979.1	13.9791	0.171076
2022-08-10 00:10:00	10	0	Night	0.000922748	A1	Five	Asymptomatic	81.7128	2371.99	1.98082	0.00198082	0.118849	2.85238	0.0242412	2.42412e-05	0.00145447	0.0349073	4.853	291.18	6988.33	6.98833	0.085523
2022-08-10 00:20:00	10	0	Night	0.000922748	A1	Five	Asymptomatic	81.7128	2371.99	1.98082	0.00198082	0.118849	2.85238	0.0242412	2.42412e-05	0.00145447	0.0349073	4.853	291.18	6988.33	6.98833	0.085523
2022-08-10 00:30:00	10	0	Night	0.000922748	A1	Five	Asymptomatic	81.7128	2371.99	1.98082	0.00198082	0.118849	2.85238	0.0242412	2.42412e-05	0.00145447	0.0349073	4.853	291.18	6988.33	6.98833	0.085523
2022-08-10 00:40:00	10	0	Night	0.000922748	A1	Five	Asymptomatic	81.7128	2371.99	1.98082	0.00198082	0.118849	2.85238	0.0242412	2.42412e-05	0.00145447	0.0349073	4.853	291.18	6988.33	6.98833	0.085523
2022-08-10 00:50:00	10	0	Night	0.00252252	A1	Five	Asymptomatic	81.7128	2371.99	5.41497	0.00541497	0.324898	7.79755	0.0662683	6.62683e-05	0.0039761	0.0954263	13.2667	796	19104	19.104	0.233794
2022-08-11	11	0	Night	0.011145	A1	Five	Asymptomatic	81.7128	2371.99	23.9244	0.0239244	1.43546	34.4511	0.292786	0.000292786	0.0175672	0.421612	58.6147	3516.88	84405.2	84.4052	1.03295
2022-08-11 00:10:00	11	0	Night	0.011145	A1	Five	Asymptomatic	81.7128	2371.99	23.9244	0.0239244	1.43546	34.4511	0.292786	0.000292786	0.0175672	0.421612	58.6147	3516.88	84405.2	84.4052	1.03295
2022-08-11 00:40:00	11	0	Night	0.00830146	A1	Five	Asymptomatic	81.7128	2371.99	17.8203	0.0178203	1.06922	25.6613	0.218085	0.000218085	0.0130851	0.314042	43.6598	2619.59	62870.2	62.8702	0.769404
2022-08-12	12	0	Night	0.021062	A1	Five	Asymptomatic	81.7128	2371.99	45.2127	0.0452127	2.71276	65.1063	0.553312	0.000553312	0.0331987	0.79677	110.771	6646.27	159510	159.51	1.95209
2022-08-12 00:10:00	12	0	Night	0.022193	A1	Five	Asymptomatic	81.7128	2371.99	47.6407	0.0476407	2.85844	68.6026	0.583026	0.000583026	0.0349815	0.839557	116.72	7003.18	168076	168.076	2.05691
2022-08-12 00:20:00	12	0	Night	0.0167078	A1	Five	Asymptomatic	81.7128	2371.99	35.8657	0.0358657	2.15194	51.6466	0.438924	0.000438924	0.0263354	0.63205	87.871	5272.26	126534	126.534	1.54852
2022-08-12 00:50:00	12	0	Night	0.00842476	A1	Five	Asymptomatic	81.7128	2371.99	18.085	0.018085	1.0851	26.0424	0.221324	0.000221324	0.0132794	0.318707	44.3083	2658.5	63803.9	63.8039	0.780831
2022-08-13	13	0	Night	0.00535968	A1	Five	Asymptomatic	81.7128	2371.99	11.5054	0.0115054	0.690322	16.5677	0.140802	0.000140802	0.00844815	0.202756	28.1882	1691.29	40590.9	40.5909	0.496751
2022-08-13 00:20:00	13	0	Night	0.00800607	A1	Five	Asymptomatic	81.7128	2371.99	17.1862	0.0171862	1.03117	24.7482	0.210325	0.000210325	0.0126195	0.302868	42.1063	2526.38	60633.1	60.6331	0.742026
2022-08-13 00:30:00	13	0	Night	0.00800607	A1	Five	Asymptomatic	81.7128	2371.99	17.1862	0.0171862	1.03117	24.7482	0.210325	0.000210325	0.0126195	0.302868	42.1063	2526.38	60633.1	60.6331	0.742026
2022-08-13 00:40:00	13	0	Night	0.00989539	A1	Five	Asymptomatic	81.7128	2371.99	21.2419	0.0212419	1.27452	30.5884	0.259959	0.000259959	0.0155975	0.37434	52.0428	3122.57	74941.6	74.9416	0.917134
2022-08-13 00:50:00	13	0	Night	0.00535968	A1	Five	Asymptomatic	81.7128	2371.99	11.5054	0.0115054	0.690322	16.5677	0.140802	0.000140802	0.00844815	0.202756	28.1882	1691.29	40590.9	40.5909	0.496751
2022-08-14	14	0	Night	0.0181554	A1	Five	Asymptomatic	81.7128	2371.99	38.9734	0.0389734	2.3384	56.1217	0.476956	0.000476956	0.0286173	0.686816	95.4848	5729.09	137498	137.498	1.6827
2022-08-14 00:10:00	14	0	Night	0.0119147	A1	Five	Asymptomatic	81.7128	2371.99	25.5768	0.0255768	1.53461	36.8305	0.313008	0.000313008	0.0187805	0.450731	62.6631	3759.78	90234.8	90.2348	1.10429
2022-08-14 00:30:00	14	0	Night	0.0144325	A1	Five	Asymptomatic	81.7128	2371.99	30.9815	0.0309815	1.85889	44.6133	0.379151	0.000379151	0.022749	0.545977	75.9046	4554.28	109303	109.303	1.33764
2022-08-14 00:40:00	14	0	Night	0.0119147	A1	Five	Asymptomatic	81.7128	2371.99	25.5768	0.0255768	1.53461	36.8305	0.313008	0.000313008	0.0187805	0.450731	62.6631	3759.78	90234.8	90.2348	1.10429
2022-08-15	15	0	Night	0	A1	Five	Asymptomatic	81.7128	2371.99	0	0	0	0	0	0	0	0	0	0	0	0	0
2022-08-15 00:10:00	15	0	Night	0.00255664	A1	Five	Asymptomatic	81.7128	2371.99	5.48822	0.00548822	0.329293	7.90304	0.0671648	6.71648e-05	0.00402989	0.0967172	13.4461	806.769	19362.4	19.3624	0.236957
2022-08-15 00:20:00	15	0	Night	0.00220826	A1	Five	Asymptomatic	81.7128	2371.99	4.74036	0.00474036	0.284422	6.82612	0.0580124	5.80124e-05	0.00348075	0.0835379	11.6139	696.833	16724	16.724	0.204668
2022-08-15 00:40:00	15	0	Night	0.00608329	A1	Five	Asymptomatic	81.7128	2371.99	13.0587	0.0130587	0.783522	18.8045	0.159812	0.000159812	0.00958872	0.230129	31.9938	1919.63	46071.1	46.0711	0.563817
2022-08-15 00:50:00	15	0	Night	0.00651183	A1	Five	Asymptomatic	81.7128	2371.99	13.9786	0.0139786	0.838718	20.1292	0.17107	0.00017107	0.0102642	0.246341	34.2476	2054.86	49316.6	49.3166	0.603536
2022-08-16	16	0	Night	0.0161742	A1	Five	Asymptomatic	81.7128	2371.99	34.7205	0.0347205	2.08323	49.9975	0.424908	0.000424908	0.0254945	0.611868	85.0651	5103.91	122494	122.494	1.49908
2022-08-16 00:10:00	16	0	Night	0.0151124	A1	Five	Asymptomatic	81.7128	2371.99	32.4412	0.0324412	1.94647	46.7153	0.397014	0.000397014	0.0238209	0.5717	79.4808	4768.85	114452	114.452	1.40067
2022-08-16 00:20:00	16	0	Night	0.0140697	A1	Five	Asymptomatic	81.7128	2371.99	30.2027	0.0302027	1.81216	43.4919	0.36962	0.00036962	0.0221772	0.532253	73.9967	4439.8	106555	106.555	1.30402
2022-08-16 00:30:00	16	0	Night	0.0135556	A1	Five	Asymptomatic	81.7128	2371.99	29.0991	0.0290991	1.74595	41.9027	0.356114	0.000356114	0.0213668	0.512804	71.2928	4277.57	102662	102.662	1.25637
2022-08-16 00:40:00	16	0	Night	0.0151124	A1	Five	Asymptomatic	81.7128	2371.99	32.4412	0.0324412	1.94647	46.7153	0.397014	0.000397014	0.0238209	0.5717	79.4808	4768.85	114452	114.452	1.40067
2022-08-16 00:50:00	16	0	Night	0.0172548	A1	Five	Asymptomatic	81.7128	2371.99	37.0399	0.0370399	2.2224	53.3375	0.453294	0.000453294	0.0271976	0.652743	90.7478	5444.87	130677	130.677	1.59922
2022-08-17	17	0	Night	0.0194404	A1	Five	Asymptomatic	81.7128	2371.99	41.7318	0.0417318	2.50391	60.0937	0.510713	0.000510713	0.0306428	0.735426	102.243	6134.57	147230	147.23	1.80179
2022-08-17 00:10:00	17	0	Night	0.0223065	A1	Five	Asymptomatic	81.7128	2371.99	47.8843	0.0478843	2.87306	68.9534	0.586007	0.000586007	0.0351604	0.84385	117.316	7038.99	168936	168.936	2.06743
2022-08-17 00:20:00	17	0	Night	0.0223065	A1	Five	Asymptomatic	81.7128	2371.99	47.8843	0.0478843	2.87306	68.9534	0.586007	0.000586007	0.0351604	0.84385	117.316	7038.99	168936	168.936	2.06743
2022-08-17 00:40:00	17	0	Night	0.0252817	A1	Five	Asymptomatic	81.7128	2371.99	54.271	0.054271	3.25626	78.1502	0.664167	0.000664167	0.03985	0.956401	132.964	7977.84	191468	191.468	2.34318
2022-08-18	18	0	Night	0.00223166	A1	Five	Asymptomatic	81.7128	2371.99	4.79059	0.00479059	0.287435	6.89845	0.0586272	5.86272e-05	0.00351763	0.0844231	11.7369	704.217	16901.2	16.9012	0.206837
2022-08-18 00:10:00	18	0	Night	0.00884254	A1	Five	Asymptomatic	81.7128	2371.99	18.9818	0.0189818	1.13891	27.3339	0.232299	0.000232299	0.013938	0.334511	46.5055	2790.33	66967.9	66.9679	0.819552
2022-08-18 00:20:00	18	0	Night	0.00530244	A1	Five	Asymptomatic	81.7128	2371.99	11.3825	0.0113825	0.682949	16.3908	0.139299	0.000139299	0.00835792	0.20059	27.8871	1673.23	40157.4	40.1574	0.491446
2022-08-18 00:30:00	18	0	Night	0.000401389	A1	Five	Asymptomatic	81.7128	2371.99	0.861642	0.000861642	0.0516985	1.24076	0.0105448	1.05448e-05	0.000632686	0.0151845	2.11102	126.661	3039.87	3.03987	0.0372019
2022-08-18 00:40:00	18	0	Night	0.00369853	A1	Five	Asymptomatic	81.7128	2371.99	7.93946	0.00793946	0.476368	11.4328	0.0971629	9.71629e-05	0.00582978	0.139915	19.4517	1167.1	28010.4	28.0104	0.342791
2022-08-18 00:50:00	18	0	Night	0.000945016	A1	Five	Asymptomatic	81.7128	2371.99	2.02862	0.00202862	0.121717	2.92121	0.0248262	2.48262e-05	0.00148957	0.0357497	4.97012	298.207	7156.97	7.15697	0.0875869
2022-08-19	19	0	Night	0.000676401	A1	Five	Asymptomatic	81.7128	2371.99	1.452	0.001452	0.0871198	2.09088	0.0177695	1.77695e-05	0.00106617	0.0255881	3.55739	213.444	5122.64	5.12264	0.0626908
2022-08-19 00:10:00	19	0	Night	0.0033897	A1	Five	Asymptomatic	81.7128	2371.99	7.27651	0.00727651	0.436591	10.4782	0.0890498	8.90498e-05	0.00534299	0.128232	17.8274	1069.65	25671.5	25.6715	0.314168
2022-08-19 00:30:00	19	0	Night	0.00809393	A1	Five	Asymptomatic	81.7128	2371.99	17.3749	0.0173749	1.04249	25.0198	0.212633	0.000212633	0.012758	0.306192	42.5684	2554.1	61298.5	61.2985	0.75017
2022-08-19 00:50:00	19	0	Night	0.00458255	A1	Five	Asymptomatic	81.7128	2371.99	9.83713	0.00983713	0.590228	14.1655	0.120387	0.000120387	0.0072232	0.173357	24.101	1446.06	34705.4	34.7054	0.424724
2022-08-20	20	0	Night	0.00853581	A1	Five	Asymptomatic	81.7128	2371.99	18.3234	0.0183234	1.0994	26.3857	0.224241	0.000224241	0.0134545	0.322908	44.8923	2693.54	64644.9	64.6449	0.791124
2022-08-20 00:10:00	20	0	Night	0.00853581	A1	Five	Asymptomatic	81.7128	2371.99	18.3234	0.0183234	1.0994	26.3857	0.224241	0.000224241	0.0134545	0.322908	44.8923	2693.54	64644.9	64.6449	0.791124
2022-08-20 00:20:00	20	0	Night	0.00715305	A1	Five	Asymptomatic	81.7128	2371.99	15.3551	0.0153551	0.921307	22.1114	0.187916	0.000187916	0.0112749	0.270598	37.62	2257.2	54172.8	54.1728	0.662966
2022-08-20 00:30:00	20	0	Night	0.00456838	A1	Five	Asymptomatic	81.7128	2371.99	9.80671	0.00980671	0.588403	14.1217	0.120014	0.000120014	0.00720086	0.172821	24.0265	1441.59	34598.1	34.5981	0.423411
2022-08-20 00:40:00	20	0	Night	0.00540126	A1	Five	Asymptomatic	81.7128	2371.99	11.5946	0.0115946	0.695677	16.6963	0.141895	0.000141895	0.00851369	0.204328	28.4068	1704.41	40905.8	40.9058	0.500605
2022-08-20 00:50:00	20	0	Night	0.00540126	A1	Five	Asymptomatic	81.7128	2371.99	11.5946	0.0115946	0.695677	16.6963	0.141895	0.000141895	0.00851369	0.204328	28.4068	1704.41	40905.8	40.9058	0.500605
2022-08-21	21	0	Night	0.0123454	A1	Five	Asymptomatic	81.7128	2371.99	26.5012	0.0265012	1.59007	38.1617	0.324321	0.000324321	0.0194592	0.467022	64.9279	3895.67	93496.1	93.4961	1.1442
2022-08-21 00:10:00	21	0	Night	0.0235199	A1	Five	Asymptomatic	81.7128	2371.99	50.489	0.050489	3.02934	72.7042	0.617884	0.000617884	0.037073	0.889753	123.698	7421.89	178125	178.125	2.17989
2022-08-21 00:20:00	21	0	Night	0.0199687	A1	Five	Asymptomatic	81.7128	2371.99	42.8659	0.0428659	2.57195	61.7268	0.524592	0.000524592	0.0314755	0.755412	105.021	6301.28	151231	151.231	1.85076
2022-08-21 00:30:00	21	0	Night	0.0138974	A1	Five	Asymptomatic	81.7128	2371.99	29.8328	0.0298328	1.78997	42.9592	0.365093	0.000365093	0.0219056	0.525734	73.0903	4385.42	105250	105.25	1.28805
2022-08-21 00:40:00	21	0	Night	0.0165847	A1	Five	Asymptomatic	81.7128	2371.99	35.6015	0.0356015	2.13609	51.2662	0.435691	0.000435691	0.0261414	0.627395	87.2237	5233.42	125602	125.602	1.53712
2022-08-21 00:50:00	21	0	Night	0.015495	A1	Five	Asymptomatic	81.7128	2371.99	33.2623	0.0332623	1.99574	47.8977	0.407063	0.000407063	0.0244238	0.586171	81.4925	4889.55	117349	117.349	1.43612
2022-08-22	22	0	Night	0.0220351	A1	Five	Asymptomatic	81.7128	2371.99	47.3016	0.0473016	2.83809	68.1143	0.578876	0.000578876	0.0347325	0.833581	115.889	6953.33	166880	166.88	2.04227
2022-08-22 00:10:00	22	0	Night	0.0169221	A1	Five	Asymptomatic	81.7128	2371.99	36.3258	0.0363258	2.17955	52.3092	0.444554	0.000444554	0.0266733	0.640158	88.9982	5339.89	128157	128.157	1.56839
2022-08-22 00:20:00	22	0	Night	0.00155437	A1	Five	Asymptomatic	81.7128	2371.99	3.33669	0.00333669	0.200201	4.80483	0.0408343	4.08343e-05	0.00245006	0.0588014	8.17488	490.493	11771.8	11.7718	0.144063
2022-08-22 00:30:00	22	0	Night	0.00486772	A1	Five	Asymptomatic	81.7128	2371.99	10.4493	0.0104493	0.626958	15.047	0.127878	0.000127878	0.0076727	0.184145	25.6008	1536.05	36865.1	36.8651	0.451155
2022-08-22 00:40:00	22	0	Night	0.00880179	A1	Five	Asymptomatic	81.7128	2371.99	18.8944	0.0188944	1.13366	27.2079	0.231229	0.000231229	0.0138737	0.33297	46.2912	2777.47	66659.3	66.6593	0.815776
2022-08-22 00:50:00	22	0	Night	0.00368174	A1	Five	Asymptomatic	81.7128	2371.99	7.90341	0.00790341	0.474205	11.3809	0.0967218	9.67218e-05	0.00580331	0.139279	19.3634	1161.8	27883.2	27.8832	0.341234
2022-08-23	23	0	Night	0.00221157	A1	Five	Asymptomatic	81.7128	2371.99	4.74748	0.00474748	0.284849	6.83637	0.0580995	5.80995e-05	0.00348597	0.0836633	11.6313	697.879	16749.1	16.7491	0.204975
2022-08-23 00:10:00	23	0	Night	0.00609253	A1	Five	Asymptomatic	81.7128	2371.99	13.0785	0.0130785	0.784712	18.8331	0.160055	0.000160055	0.0096033	0.230479	32.0424	1922.55	46141.1	46.1411	0.564674
2022-08-23 00:20:00	23	0	Night	0.00969831	A1	Five	Asymptomatic	81.7128	2371.99	20.8189	0.0208189	1.24913	29.9792	0.254781	0.000254781	0.0152869	0.366885	51.0063	3060.38	73449	73.449	0.898868
2022-08-23 00:30:00	23	0	Night	0.00405072	A1	Five	Asymptomatic	81.7128	2371.99	8.69547	0.00869547	0.521728	12.5215	0.106415	0.000106415	0.0063849	0.153238	21.3039	1278.23	30677.6	30.6776	0.375432
2022-08-23 00:40:00	23	0	Night	0.00405072	A1	Five	Asymptomatic	81.7128	2371.99	8.69547	0.00869547	0.521728	12.5215	0.106415	0.000106415	0.0063849	0.153238	21.3039	1278.23	30677.6	30.6776	0.375432
2022-08-24 00:10:00	24	0	Night	0.00417652	A1	Five	Asymptomatic	81.7128	2371.99	8.96554	0.00896554	0.537932	12.9104	0.10972	0.00010972	0.0065832	0.157997	21.9656	1317.93	31630.4	31.6304	0.387092
2022-08-24 00:20:00	24	0	Night	0.00227983	A1	Five	Asymptomatic	81.7128	2371.99	4.894	0.004894	0.29364	7.04736	0.0598927	5.98927e-05	0.00359356	0.0862454	11.9903	719.418	17266	17.266	0.211301
2022-08-24 00:30:00	24	0	Night	0.00417652	A1	Five	Asymptomatic	81.7128	2371.99	8.96554	0.00896554	0.537932	12.9104	0.10972	0.00010972	0.0065832	0.157997	21.9656	1317.93	31630.4	31.6304	0.387092
2022-08-24 00:40:00	24	0	Night	0.00227983	A1	Five	Asymptomatic	81.7128	2371.99	4.894	0.004894	0.29364	7.04736	0.0598927	5.98927e-05	0.00359356	0.0862454	11.9903	719.418	17266	17.266	0.211301
2022-08-24 00:50:00	24	0	Night	0.00227983	A1	Five	Asymptomatic	81.7128	2371.99	4.894	0.004894	0.29364	7.04736	0.0598927	5.98927e-05	0.00359356	0.0862454	11.9903	719.418	17266	17.266	0.211301
2022-08-25	25	0	Night	0.0226434	A1	Five	Asymptomatic	81.7128	2371.99	48.6076	0.0486076	2.91645	69.9949	0.594858	0.000594858	0.0356915	0.856596	119.089	7145.31	171487	171.487	2.09866
2022-08-25 00:10:00	25	0	Night	0.0181274	A1	Five	Asymptomatic	81.7128	2371.99	38.9133	0.0389133	2.3348	56.0351	0.47622	0.00047622	0.0285732	0.685757	95.3376	5720.25	137286	137.286	1.6801
2022-08-25 00:20:00	25	0	Night	0.0192302	A1	Five	Asymptomatic	81.7128	2371.99	41.2805	0.0412805	2.47683	59.4439	0.505189	0.000505189	0.0303114	0.727473	101.137	6068.23	145637	145.637	1.78231
2022-08-25 00:30:00	25	0	Night	0.0226434	A1	Five	Asymptomatic	81.7128	2371.99	48.6076	0.0486076	2.91645	69.9949	0.594858	0.000594858	0.0356915	0.856596	119.089	7145.31	171487	171.487	2.09866
2022-08-25 00:40:00	25	0	Night	0.0181274	A1	Five	Asymptomatic	81.7128	2371.99	38.9133	0.0389133	2.3348	56.0351	0.47622	0.00047622	0.0285732	0.685757	95.3376	5720.25	137286	137.286	1.6801
2022-08-25 00:50:00	25	0	Night	0.0226434	A1	Five	Asymptomatic	81.7128	2371.99	48.6076	0.0486076	2.91645	69.9949	0.594858	0.000594858	0.0356915	0.856596	119.089	7145.31	171487	171.487	2.09866
2022-08-26	26	0	Night	0.00596536	A1	Five	Asymptomatic	81.7128	2371.99	12.8055	0.0128055	0.768333	18.44	0.156714	0.000156714	0.00940284	0.225668	31.3736	1882.41	45178	45.178	0.552887
2022-08-26 00:30:00	26	0	Night	0	A1	Five	Asymptomatic	81.7128	2371.99	0	0	0	0	0	0	0	0	0	0	0	0	0
2022-08-26 00:40:00	26	0	Night	0.000917329	A1	Five	Asymptomatic	81.7128	2371.99	1.96919	0.00196919	0.118151	2.83563	0.0240988	2.40988e-05	0.00144593	0.0347023	4.8245	289.47	6947.28	6.94728	0.0850207
2022-08-26 00:50:00	26	0	Night	0.00724433	A1	Five	Asymptomatic	81.7128	2371.99	15.551	0.015551	0.933062	22.3935	0.190313	0.000190313	0.0114188	0.274051	38.1	2286	54864.1	54.8641	0.671425
2022-08-27	27	0	Night	0.00762553	A1	Five	Asymptomatic	81.7128	2371.99	16.3694	0.0163694	0.982161	23.5719	0.200328	0.000200328	0.0120197	0.288472	40.1049	2406.29	57751.1	57.7511	0.706756
2022-08-27 00:10:00	27	0	Night	0.00676116	A1	Five	Asymptomatic	81.7128	2371.99	14.5138	0.0145138	0.870831	20.8999	0.17762	0.00017762	0.0106572	0.255773	35.5589	2133.54	51204.9	51.2049	0.626644
2022-08-27 00:20:00	27	0	Night	0.00676116	A1	Five	Asymptomatic	81.7128	2371.99	14.5138	0.0145138	0.870831	20.8999	0.17762	0.00017762	0.0106572	0.255773	35.5589	2133.54	51204.9	51.2049	0.626644
2022-08-27 00:30:00	27	0	Night	0.00510676	A1	Five	Asymptomatic	81.7128	2371.99	10.9624	0.0109624	0.657746	15.7859	0.134158	0.000134158	0.00804948	0.193188	26.8579	1611.48	38675.4	38.6754	0.473309
2022-08-27 00:40:00	27	0	Night	0.0059211	A1	Five	Asymptomatic	81.7128	2371.99	12.7105	0.0127105	0.762632	18.3032	0.155551	0.000155551	0.00933308	0.223994	31.1408	1868.45	44842.8	44.8428	0.548785
2022-08-27 00:50:00	27	0	Night	0.00356269	A1	Five	Asymptomatic	81.7128	2371.99	7.64786	0.00764786	0.458872	11.0129	0.0935944	9.35944e-05	0.00561566	0.134776	18.7373	1124.24	26981.7	26.9817	0.330201
2022-08-28	28	0	Night	0.0158941	A1	Five	Asymptomatic	81.7128	2371.99	34.1191	0.0341191	2.04714	49.1315	0.417549	0.000417549	0.0250529	0.60127	83.5917	5015.5	120372	120.372	1.47311
2022-08-28 00:10:00	28	0	Night	0.0234864	A1	Five	Asymptomatic	81.7128	2371.99	50.417	0.050417	3.02502	72.6005	0.617003	0.000617003	0.0370202	0.888484	123.522	7411.3	177871	177.871	2.17678
2022-08-28 00:20:00	28	0	Night	0.0185119	A1	Five	Asymptomatic	81.7128	2371.99	39.7386	0.0397386	2.38431	57.2235	0.48632	0.00048632	0.0291792	0.7003	97.3595	5841.57	140198	140.198	1.71574
2022-08-28 00:30:00	28	0	Night	0.0269841	A1	Five	Asymptomatic	81.7128	2371.99	57.9255	0.0579255	3.47553	83.4127	0.708891	0.000708891	0.0425335	1.0208	141.917	8515.05	204361	204.361	2.50097
2022-08-28 00:40:00	28	0	Night	0.0263913	A1	Five	Asymptomatic	81.7128	2371.99	56.6528	0.0566528	3.39917	81.58	0.693316	0.000693316	0.041599	0.998375	138.799	8327.96	199871	199.871	2.44602
2022-08-28 00:50:00	28	0	Night	0.0217915	A1	Five	Asymptomatic	81.7128	2371.99	46.7787	0.0467787	2.80672	67.3613	0.572476	0.000572476	0.0343486	0.824366	114.608	6876.46	165035	165.035	2.0197
2022-08-29	29	0	Night	0.0104945	A1	Five	Asymptomatic	81.7128	2371.99	22.5281	0.0225281	1.35169	32.4405	0.275699	0.000275699	0.0165419	0.397006	55.1939	3311.63	79479.2	79.4792	0.972665
2022-08-29 00:10:00	29	0	Night	0.0133455	A1	Five	Asymptomatic	81.7128	2371.99	28.6482	0.0286482	1.71889	41.2534	0.350596	0.000350596	0.0210358	0.504859	70.1881	4211.29	101071	101.071	1.2369
2022-08-29 00:20:00	29	0	Night	0.00958269	A1	Five	Asymptomatic	81.7128	2371.99	20.5707	0.0205707	1.23424	29.6218	0.251744	0.000251744	0.0151046	0.362511	50.3982	3023.89	72573.4	72.5734	0.888152
2022-08-29 00:30:00	29	0	Night	0.0153378	A1	Five	Asymptomatic	81.7128	2371.99	32.9248	0.0329248	1.97549	47.4118	0.402934	0.000402934	0.024176	0.580225	80.6659	4839.95	116159	116.159	1.42155
2022-08-30	30	0	Night	0.00805443	A1	Five	Asymptomatic	81.7128	2371.99	17.29	0.01729	1.0374	24.8977	0.211595	0.000211595	0.0126957	0.304697	42.3606	2541.64	60999.3	60.9993	0.746508
2022-08-30 00:10:00	30	0	Night	0.00805443	A1	Five	Asymptomatic	81.7128	2371.99	17.29	0.01729	1.0374	24.8977	0.211595	0.000211595	0.0126957	0.304697	42.3606	2541.64	60999.3	60.9993	0.746508
2022-08-30 00:20:00	30	0	Night	0.00805443	A1	Five	Asymptomatic	81.7128	2371.99	17.29	0.01729	1.0374	24.8977	0.211595	0.000211595	0.0126957	0.304697	42.3606	2541.64	60999.3	60.9993	0.746508
2022-08-30 00:30:00	30	0	Night	0.0063286	A1	Five	Asymptomatic	81.7128	2371.99	13.5853	0.0135853	0.815118	19.5628	0.166257	0.000166257	0.00997539	0.239409	33.284	1997.04	47928.9	47.9289	0.586553
2022-08-30 00:40:00	30	0	Night	0	A1	Five	Asymptomatic	81.7128	2371.99	0	0	0	0	0	0	0	0	0	0	0	0	0
2022-08-30 00:50:00	30	0	Night	0.00431351	A1	Five	Asymptomatic	81.7128	2371.99	9.2596	0.0092596	0.555576	13.3338	0.113319	0.000113319	0.00679913	0.163179	22.686	1361.16	32667.9	32.6679	0.399789
2022-08-31	31	0	Night	0.0212133	A1	Five	Asymptomatic	81.7128	2371.99	45.5375	0.0455375	2.73225	65.5739	0.557287	0.000557287	0.0334372	0.802493	111.567	6694.01	160656	160.656	1.96611
2022-08-31 00:10:00	31	0	Night	0.0175067	A1	Five	Asymptomatic	81.7128	2371.99	37.5808	0.0375808	2.25485	54.1164	0.459913	0.000459913	0.0275948	0.662275	92.073	5524.38	132585	132.585	1.62257
2022-08-31 00:20:00	31	0	Night	0.0196008	A1	Five	Asymptomatic	81.7128	2371.99	42.0761	0.0420761	2.52457	60.5896	0.514927	0.000514927	0.0308956	0.741495	103.087	6185.19	148445	148.445	1.81666
2022-08-31 00:30:00	31	0	Night	0.0239788	A1	Five	Asymptomatic	81.7128	2371.99	51.474	0.051474	3.08844	74.1226	0.629938	0.000629938	0.0377963	0.907111	126.111	7566.68	181600	181.6	2.22242
2022-08-31 00:40:00	31	0	Night	0.0196008	A1	Five	Asymptomatic	81.7128	2371.99	42.0761	0.0420761	2.52457	60.5896	0.514927	0.000514927	0.0308956	0.741495	103.087	6185.19	148445	148.445	1.81666
2022-08-31 00:50:00	31	0	Night	0.0185457	A1	Five	Asymptomatic	81.7128	2371.99	39.8112	0.0398112	2.38867	57.3281	0.487209	0.000487209	0.0292325	0.701581	97.5375	5852.25	140454	140.454	1.71887
2022-09-01	1	0	Night	0.00456085	A1	Five	Asymptomatic	81.7128	2371.99	9.79056	0.00979056	0.587434	14.0984	0.119817	0.000119817	0.007189	0.172536	23.9869	1439.21	34541.1	34.5411	0.422713
2022-09-01 00:10:00	1	0	Night	0.00381322	A1	Five	Asymptomatic	81.7128	2371.99	8.18565	0.00818565	0.491139	11.7873	0.100176	0.000100176	0.00601055	0.144253	20.0548	1203.29	28879	28.879	0.35342
2022-09-01 00:20:00	1	0	Night	0	A1	Five	Asymptomatic	81.7128	2371.99	0	0	0	0	0	0	0	0	0	0	0	0	0
2022-09-01 00:30:00	1	0	Night	0	A1	Five	Asymptomatic	81.7128	2371.99	0	0	0	0	0	0	0	0	0	0	0	0	0
2022-09-01 00:40:00	1	0	Night	0.00116275	A1	Five	Asymptomatic	81.7128	2371.99	2.49602	0.00249602	0.149761	3.59426	0.0305462	3.05462e-05	0.00183277	0.0439865	6.11524	366.914	8805.94	8.80594	0.107767
2022-09-01 00:50:00	1	0	Night	0	A1	Five	Asymptomatic	81.7128	2371.99	0	0	0	0	0	0	0	0	0	0	0	0	0
2022-09-02 00:10:00	2	0	Night	0.00038236	A1	Five	Asymptomatic	81.7128	2371.99	0.820793	0.000820793	0.0492476	1.18194	0.0100449	1.00449e-05	0.000602691	0.0144646	2.01094	120.657	2895.76	2.89576	0.0354382
2022-09-02 00:20:00	2	0	Night	0.00038236	A1	Five	Asymptomatic	81.7128	2371.99	0.820793	0.000820793	0.0492476	1.18194	0.0100449	1.00449e-05	0.000602691	0.0144646	2.01094	120.657	2895.76	2.89576	0.0354382
2022-09-02 00:30:00	2	0	Night	0.00038236	A1	Five	Asymptomatic	81.7128	2371.99	0.820793	0.000820793	0.0492476	1.18194	0.0100449	1.00449e-05	0.000602691	0.0144646	2.01094	120.657	2895.76	2.89576	0.0354382
2022-09-02 00:40:00	2	0	Night	0.00504688	A1	Five	Asymptomatic	81.7128	2371.99	10.8339	0.0108339	0.650034	15.6008	0.132585	0.000132585	0.0079551	0.190922	26.543	1592.58	38222	38.222	0.46776
2022-09-02 00:50:00	2	0	Night	0.00280506	A1	Five	Asymptomatic	81.7128	2371.99	6.02148	0.00602148	0.361289	8.67093	0.0736908	7.36908e-05	0.00442145	0.106115	14.7526	885.158	21243.8	21.2438	0.259981
2022-09-03	3	0	Night	0.0212447	A1	Five	Asymptomatic	81.7128	2371.99	45.6048	0.0456048	2.73629	65.671	0.558111	0.000558111	0.0334867	0.80368	111.732	6703.91	160894	160.894	1.96902
2022-09-03 00:10:00	3	0	Night	0.0180507	A1	Five	Asymptomatic	81.7128	2371.99	38.7485	0.0387485	2.32491	55.7979	0.474204	0.000474204	0.0284522	0.682853	94.9339	5696.03	136705	136.705	1.67299
2022-09-03 00:20:00	3	0	Night	0.0165082	A1	Five	Asymptomatic	81.7128	2371.99	35.4372	0.0354372	2.12623	51.0296	0.43368	0.00043368	0.0260208	0.6245	86.8212	5209.27	125023	125.023	1.53002
2022-09-03 00:30:00	3	0	Night	0.0240145	A1	Five	Asymptomatic	81.7128	2371.99	51.5506	0.0515506	3.09304	74.2329	0.630876	0.000630876	0.0378525	0.908461	126.299	7577.94	181871	181.871	2.22573
2022-09-03 00:40:00	3	0	Night	0.0150029	A1	Five	Asymptomatic	81.7128	2371.99	32.206	0.032206	1.93236	46.3767	0.394137	0.000394137	0.0236482	0.567557	78.9047	4734.28	113623	113.623	1.39051
2022-09-03 00:50:00	3	0	Night	0.0228949	A1	Five	Asymptomatic	81.7128	2371.99	49.1473	0.0491473	2.94884	70.7722	0.601464	0.000601464	0.0360879	0.866108	120.411	7224.66	173392	173.392	2.12197
2022-09-04	4	0	Night	0.012935	A1	Five	Asymptomatic	81.7128	2371.99	27.767	0.027767	1.66602	39.9845	0.339812	0.000339812	0.0203887	0.48933	68.0292	4081.75	97962.1	97.9621	1.19886
2022-09-04 00:10:00	4	0	Night	0.0105565	A1	Five	Asymptomatic	81.7128	2371.99	22.661	0.022661	1.35966	32.6319	0.277325	0.000277325	0.0166395	0.399349	55.5195	3331.17	79948.1	79.9481	0.978404
2022-09-04 00:20:00	4	0	Night	0.00498103	A1	Five	Asymptomatic	81.7128	2371.99	10.6925	0.0106925	0.641552	15.3972	0.130855	0.000130855	0.0078513	0.188431	26.1967	1571.8	37723.2	37.7232	0.461656
2022-09-04 00:30:00	4	0	Night	0.00146786	A1	Five	Asymptomatic	81.7128	2371.99	3.15098	0.00315098	0.189059	4.53741	0.0385616	3.85616e-05	0.0023137	0.0555287	7.71989	463.194	11116.6	11.1166	0.136045
2022-09-04 00:40:00	4	0	Night	0.00459394	A1	Five	Asymptomatic	81.7128	2371.99	9.86159	0.00986159	0.591695	14.2007	0.120686	0.000120686	0.00724116	0.173788	24.1609	1449.65	34791.7	34.7917	0.42578
2022-09-04 00:50:00	4	0	Night	0.00498103	A1	Five	Asymptomatic	81.7128	2371.99	10.6925	0.0106925	0.641552	15.3972	0.130855	0.000130855	0.0078513	0.188431	26.1967	1571.8	37723.2	37.7232	0.461656
2022-09-05	5	0	Night	0.00295092	A1	Five	Asymptomatic	81.7128	2371.99	6.3346	0.0063346	0.380076	9.12182	0.0775227	7.75227e-05	0.00465136	0.111633	15.5198	931.186	22348.5	22.3485	0.2735
2022-09-05 00:10:00	5	0	Night	0.00546331	A1	Five	Asymptomatic	81.7128	2371.99	11.7278	0.0117278	0.703669	16.8881	0.143525	0.000143525	0.00861149	0.206676	28.7332	1723.99	41375.7	41.3757	0.506355
2022-09-05 00:20:00	5	0	Night	0.00911357	A1	Five	Asymptomatic	81.7128	2371.99	19.5637	0.0195637	1.17382	28.1717	0.23942	0.00023942	0.0143652	0.344764	47.931	2875.86	69020.6	69.0206	0.844673
2022-09-05 00:30:00	5	0	Night	0.00911357	A1	Five	Asymptomatic	81.7128	2371.99	19.5637	0.0195637	1.17382	28.1717	0.23942	0.00023942	0.0143652	0.344764	47.931	2875.86	69020.6	69.0206	0.844673
2022-09-05 00:40:00	5	0	Night	0.0131525	A1	Five	Asymptomatic	81.7128	2371.99	28.2339	0.0282339	1.69403	40.6568	0.345526	0.000345526	0.0207316	0.497557	69.173	4150.38	99609.2	99.6092	1.21902
2022-09-05 00:50:00	5	0	Night	0.013623	A1	Five	Asymptomatic	81.7128	2371.99	29.2439	0.0292439	1.75464	42.1113	0.357887	0.000357887	0.0214732	0.515357	71.6476	4298.86	103173	103.173	1.26262
2022-09-06	6	0	Night	0.00563526	A1	Five	Asymptomatic	81.7128	2371.99	12.0969	0.0120969	0.725816	17.4196	0.148042	0.000148042	0.00888252	0.21318	29.6375	1778.25	42678	42.678	0.522292
2022-09-06 00:10:00	6	0	Night	0.00339189	A1	Five	Asymptomatic	81.7128	2371.99	7.28119	0.00728119	0.436872	10.4849	0.0891071	8.91071e-05	0.00534643	0.128314	17.8389	1070.34	25688.1	25.6881	0.31437
2022-09-06 00:20:00	6	0	Night	0.00374843	A1	Five	Asymptomatic	81.7128	2371.99	8.04656	0.00804656	0.482794	11.587	0.0984737	9.84737e-05	0.00590842	0.141802	19.7141	1182.84	28388.3	28.3883	0.347415
2022-09-06 00:30:00	6	0	Night	0.00448318	A1	Five	Asymptomatic	81.7128	2371.99	9.62382	0.00962382	0.577429	13.8583	0.117776	0.000117776	0.00706657	0.169598	23.5784	1414.7	33952.9	33.9529	0.415514
2022-09-06 00:40:00	6	0	Night	0.0041123	A1	Five	Asymptomatic	81.7128	2371.99	8.82767	0.00882767	0.52966	12.7118	0.108033	0.000108033	0.00648197	0.155567	21.6278	1297.67	31144	31.144	0.38114
2022-09-06 00:50:00	6	0	Night	0.00684206	A1	Five	Asymptomatic	81.7128	2371.99	14.6875	0.0146875	0.881251	21.15	0.179746	0.000179746	0.0107847	0.258834	35.9844	2159.06	51817.5	51.8175	0.634142
2022-09-07	7	0	Night	0.014138	A1	Five	Asymptomatic	81.7128	2371.99	30.3493	0.0303493	1.82096	43.7029	0.371414	0.000371414	0.0222848	0.534836	74.3557	4461.34	107072	107.072	1.31035
2022-09-07 00:10:00	7	0	Night	0.0108948	A1	Five	Asymptomatic	81.7128	2371.99	23.3874	0.0233874	1.40324	33.6779	0.286215	0.000286215	0.0171729	0.412149	57.2991	3437.95	82510.7	82.5107	1.00976
2022-09-07 00:20:00	7	0	Night	0.0127223	A1	Five	Asymptomatic	81.7128	2371.99	27.3103	0.0273103	1.63862	39.3269	0.334223	0.000334223	0.0200534	0.481282	66.9103	4014.62	96350.9	96.3509	1.17914
2022-09-07 00:30:00	7	0	Night	0.0136619	A1	Five	Asymptomatic	81.7128	2371.99	29.3273	0.0293273	1.75964	42.2313	0.358907	0.000358907	0.0215344	0.516826	71.8518	4311.11	103467	103.467	1.26622
2022-09-07 00:40:00	7	0	Night	0.00957118	A1	Five	Asymptomatic	81.7128	2371.99	20.546	0.020546	1.23276	29.5862	0.251441	0.000251441	0.0150865	0.362076	50.3377	3020.26	72486.2	72.4862	0.887085
2022-09-07 00:50:00	7	0	Night	0.01319	A1	Five	Asymptomatic	81.7128	2371.99	28.3143	0.0283143	1.69886	40.7726	0.34651	0.00034651	0.0207906	0.498974	69.37	4162.2	99892.8	99.8928	1.22249
2022-09-08	8	0	Night	0.0179307	A1	Five	Asymptomatic	81.7128	2371.99	38.4909	0.0384909	2.30945	55.4269	0.471051	0.000471051	0.0282631	0.678314	94.3027	5658.16	135796	135.796	1.66187
2022-09-08 00:10:00	8	0	Night	0.0179307	A1	Five	Asymptomatic	81.7128	2371.99	38.4909	0.0384909	2.30945	55.4269	0.471051	0.000471051	0.0282631	0.678314	94.3027	5658.16	135796	135.796	1.66187
2022-09-08 00:20:00	8	0	Night	0.0136307	A1	Five	Asymptomatic	81.7128	2371.99	29.2603	0.0292603	1.75562	42.1349	0.358088	0.000358088	0.0214853	0.515646	71.6878	4301.27	103230	103.23	1.26333
2022-09-08 00:30:00	8	0	Night	0.0214828	A1	Five	Asymptomatic	81.7128	2371.99	46.116	0.046116	2.76696	66.4071	0.564367	0.000564367	0.033862	0.812689	112.984	6779.06	162697	162.697	1.99109
2022-09-08 00:40:00	8	0	Night	0.0174378	A1	Five	Asymptomatic	81.7128	2371.99	37.4329	0.0374329	2.24597	53.9034	0.458103	0.000458103	0.0274862	0.659668	91.7106	5502.64	132063	132.063	1.61619
2022-09-08 00:50:00	8	0	Night	0.0136307	A1	Five	Asymptomatic	81.7128	2371.99	29.2603	0.0292603	1.75562	42.1349	0.358088	0.000358088	0.0214853	0.515646	71.6878	4301.27	103230	103.23	1.26333
2022-09-09	9	0	Night	0.00487426	A1	Five	Asymptomatic	81.7128	2371.99	10.4633	0.0104633	0.6278	15.0672	0.12805	0.00012805	0.007683	0.184392	25.6352	1538.11	36914.6	36.9146	0.451761
2022-09-09 00:10:00	9	0	Night	0.0139575	A1	Five	Asymptomatic	81.7128	2371.99	29.962	0.029962	1.79772	43.1452	0.366674	0.000366674	0.0220004	0.528011	73.4068	4404.41	105706	105.706	1.29363
2022-09-09 00:20:00	9	0	Night	0.0130458	A1	Five	Asymptomatic	81.7128	2371.99	28.0048	0.0280048	1.68029	40.3269	0.342722	0.000342722	0.0205633	0.49352	68.6118	4116.71	98801	98.801	1.20912
2022-09-09 00:30:00	9	0	Night	0.0148847	A1	Five	Asymptomatic	81.7128	2371.99	31.9523	0.0319523	1.91714	46.0114	0.391032	0.000391032	0.0234619	0.563086	78.2832	4696.99	112728	112.728	1.37956
2022-09-09 00:40:00	9	0	Night	0.0130458	A1	Five	Asymptomatic	81.7128	2371.99	28.0048	0.0280048	1.68029	40.3269	0.342722	0.000342722	0.0205633	0.49352	68.6118	4116.71	98801	98.801	1.20912
2022-09-09 00:50:00	9	0	Night	0.00998149	A1	Five	Asymptomatic	81.7128	2371.99	21.4268	0.0214268	1.28561	30.8546	0.26222	0.00026222	0.0157332	0.377597	52.4956	3149.74	75593.7	75.5937	0.925114
2022-09-10	10	0	Night	0	A1	Five	Asymptomatic	81.7128	2371.99	0	0	0	0	0	0	0	0	0	0	0	0	0
2022-09-10 00:10:00	10	0	Night	0	A1	Five	Asymptomatic	81.7128	2371.99	0	0	0	0	0	0	0	0	0	0	0	0	0
2022-09-10 00:20:00	10	0	Night	0	A1	Five	Asymptomatic	81.7128	2371.99	0	0	0	0	0	0	0	0	0	0	0	0	0
2022-09-10 00:30:00	10	0	Night	0	A1	Five	Asymptomatic	81.7128	2371.99	0	0	0	0	0	0	0	0	0	0	0	0	0
2022-09-10 00:40:00	10	0	Night	0	A1	Five	Asymptomatic	81.7128	2371.99	0	0	0	0	0	0	0	0	0	0	0	0	0
2022-09-10 00:50:00	10	0	Night	0	A1	Five	Asymptomatic	81.7128	2371.99	0	0	0	0	0	0	0	0	0	0	0	0	0
2022-09-11	11	0	Night	0.0199668	A1	Five	Asymptomatic	81.7128	2371.99	42.8618	0.0428618	2.57171	61.7211	0.524542	0.000524542	0.0314725	0.755341	105.012	6300.69	151217	151.217	1.85059
2022-09-11 00:10:00	11	0	Night	0.0164862	A1	Five	Asymptomatic	81.7128	2371.99	35.3901	0.0353901	2.12341	50.9618	0.433104	0.000433104	0.0259862	0.62367	86.7059	5202.35	124856	124.856	1.52799
2022-09-11 00:20:00	11	0	Night	0.018954	A1	Five	Asymptomatic	81.7128	2371.99	40.6877	0.0406877	2.44126	58.5902	0.497935	0.000497935	0.0298761	0.717026	99.6848	5981.09	143546	143.546	1.75671
2022-09-11 00:30:00	11	0	Night	0.0199668	A1	Five	Asymptomatic	81.7128	2371.99	42.8618	0.0428618	2.57171	61.7211	0.524542	0.000524542	0.0314725	0.755341	105.012	6300.69	151217	151.217	1.85059
2022-09-11 00:40:00	11	0	Night	0.0199668	A1	Five	Asymptomatic	81.7128	2371.99	42.8618	0.0428618	2.57171	61.7211	0.524542	0.000524542	0.0314725	0.755341	105.012	6300.69	151217	151.217	1.85059
2022-09-11 00:50:00	11	0	Night	0.0184531	A1	Five	Asymptomatic	81.7128	2371.99	39.6123	0.0396123	2.37674	57.0417	0.484775	0.000484775	0.0290865	0.698076	97.0502	5823.01	139752	139.752	1.71029
2022-09-12	12	0	Night	0	A1	Five	Asymptomatic	81.7128	2371.99	0	0	0	0	0	0	0	0	0	0	0	0	0
2022-09-12 00:10:00	12	0	Night	0.00212752	A1	Five	Asymptomatic	81.7128	2371.99	4.56704	0.00456704	0.274022	6.57653	0.0558913	5.58913e-05	0.00335348	0.0804835	11.1892	671.354	16112.5	16.1125	0.197185
2022-09-12 00:20:00	12	0	Night	0.00183799	A1	Five	Asymptomatic	81.7128	2371.99	3.94552	0.00394552	0.236731	5.68155	0.0482852	4.82852e-05	0.00289711	0.0695307	9.66653	579.992	13919.8	13.9198	0.17035
2022-09-12 00:30:00	12	0	Night	0.00183799	A1	Five	Asymptomatic	81.7128	2371.99	3.94552	0.00394552	0.236731	5.68155	0.0482852	4.82852e-05	0.00289711	0.0695307	9.66653	579.992	13919.8	13.9198	0.17035
2022-09-12 00:50:00	12	0	Night	0.00102658	A1	Five	Asymptomatic	81.7128	2371.99	2.2037	0.0022037	0.132222	3.17333	0.0269688	2.69688e-05	0.00161813	0.0388351	5.39907	323.944	7774.65	7.77465	0.0951461
2022-09-13	13	0	Night	0.00707033	A1	Five	Asymptomatic	81.7128	2371.99	15.1775	0.0151775	0.910652	21.8557	0.185742	0.000185742	0.0111445	0.267469	37.185	2231.1	53546.4	53.5464	0.655299
2022-09-13 00:10:00	13	0	Night	0.0122509	A1	Five	Asymptomatic	81.7128	2371.99	26.2984	0.0262984	1.57791	37.8697	0.32184	0.00032184	0.0193104	0.463449	64.4311	3865.87	92780.8	92.7808	1.13545
2022-09-13 00:20:00	13	0	Night	0.00898281	A1	Five	Asymptomatic	81.7128	2371.99	19.283	0.019283	1.15698	27.7675	0.235985	0.000235985	0.0141591	0.339818	47.2433	2834.6	68030.3	68.0303	0.832553
2022-09-13 00:40:00	13	0	Night	0.00859193	A1	Five	Asymptomatic	81.7128	2371.99	18.4439	0.0184439	1.10663	26.5592	0.225716	0.000225716	0.0135429	0.325031	45.1875	2711.25	65070	65.07	0.796325
2022-09-13 00:50:00	13	0	Night	0.0114111	A1	Five	Asymptomatic	81.7128	2371.99	24.4957	0.0244957	1.46974	35.2738	0.299778	0.000299778	0.0179867	0.43168	60.0144	3600.87	86420.8	86.4208	1.05762
2022-09-14 00:20:00	14	0	Night	0.00429212	A1	Five	Asymptomatic	81.7128	2371.99	9.21368	0.00921368	0.552821	13.2677	0.112757	0.000112757	0.00676541	0.16237	22.5735	1354.41	32505.9	32.5059	0.397806
2022-09-14 00:30:00	14	0	Night	0.00331124	A1	Five	Asymptomatic	81.7128	2371.99	7.10808	0.00710808	0.426485	10.2356	0.0869886	8.69886e-05	0.00521931	0.125264	17.4148	1044.89	25077.3	25.0773	0.306896
2022-09-14 00:40:00	14	0	Night	0.00463065	A1	Five	Asymptomatic	81.7128	2371.99	9.94038	0.00994038	0.596423	14.3141	0.12165	0.00012165	0.00729901	0.175176	24.3539	1461.24	35069.7	35.0697	0.429182
2022-09-14 00:50:00	14	0	Night	0.00126691	A1	Five	Asymptomatic	81.7128	2371.99	2.71962	0.00271962	0.163177	3.91625	0.0332827	3.32827e-05	0.00199696	0.047927	6.66307	399.784	9594.82	9.59482	0.117421
2022-09-15	15	0	Night	0.00528968	A1	Five	Asymptomatic	81.7128	2371.99	11.3551	0.0113551	0.681306	16.3513	0.138963	0.000138963	0.00833781	0.200107	27.82	1669.2	40060.8	40.0608	0.490263
2022-09-15 00:10:00	15	0	Night	0.00393393	A1	Five	Asymptomatic	81.7128	2371.99	8.44478	0.00844478	0.506687	12.1605	0.103347	0.000103347	0.00620082	0.14882	20.6897	1241.38	29793.2	29.7932	0.364608
2022-09-15 00:20:00	15	0	Night	0.00636035	A1	Five	Asymptomatic	81.7128	2371.99	13.6535	0.0136535	0.819207	19.661	0.167091	0.000167091	0.0100254	0.240611	33.451	2007.06	48169.4	48.1694	0.589496
2022-09-15 00:40:00	15	0	Night	0.00747314	A1	Five	Asymptomatic	81.7128	2371.99	16.0422	0.0160422	0.962534	23.1008	0.196324	0.000196324	0.0117795	0.282707	39.3035	2358.21	56597	56.597	0.692633
2022-09-16	16	0	Night	0.0181252	A1	Five	Asymptomatic	81.7128	2371.99	38.9085	0.0389085	2.33451	56.0282	0.476161	0.000476161	0.0285697	0.685672	95.3258	5719.55	137269	137.269	1.6799
2022-09-16 00:10:00	16	0	Night	0.0167293	A1	Five	Asymptomatic	81.7128	2371.99	35.912	0.035912	2.15472	51.7132	0.43949	0.00043949	0.0263694	0.632866	87.9843	5279.06	126697	126.697	1.55052
2022-09-16 00:20:00	16	0	Night	0.0149153	A1	Five	Asymptomatic	81.7128	2371.99	32.018	0.032018	1.92108	46.106	0.391836	0.000391836	0.0235102	0.564244	78.4442	4706.65	112960	112.96	1.3824
2022-09-16 00:30:00	16	0	Night	0.0158155	A1	Five	Asymptomatic	81.7128	2371.99	33.9503	0.0339503	2.03702	48.8885	0.415484	0.000415484	0.024929	0.598297	83.1783	4990.7	119777	119.777	1.46583
2022-09-16 00:40:00	16	0	Night	0.0135912	A1	Five	Asymptomatic	81.7128	2371.99	29.1755	0.0291755	1.75053	42.0127	0.357049	0.000357049	0.0214229	0.514151	71.4799	4288.8	102931	102.931	1.25967
2022-09-17	17	0	Night	0.0115008	A1	Five	Asymptomatic	81.7128	2371.99	24.6883	0.0246883	1.4813	35.5512	0.302135	0.000302135	0.0181281	0.435074	60.4863	3629.18	87100.3	87.1003	1.06593
2022-09-17 00:10:00	17	0	Night	0.0127763	A1	Five	Asymptomatic	81.7128	2371.99	27.4262	0.0274262	1.64557	39.4938	0.335642	0.000335642	0.0201385	0.483324	67.1943	4031.66	96759.7	96.7597	1.18414
2022-09-17 00:20:00	17	0	Night	0.0158783	A1	Five	Asymptomatic	81.7128	2371.99	34.0852	0.0340852	2.04511	49.0827	0.417134	0.000417134	0.0250281	0.600673	83.5088	5010.53	120253	120.253	1.47165
2022-09-17 00:30:00	17	0	Night	0.0172598	A1	Five	Asymptomatic	81.7128	2371.99	37.0507	0.0370507	2.22304	53.353	0.453426	0.000453426	0.0272056	0.652934	90.7743	5446.46	130715	130.715	1.59969
2022-09-17 00:40:00	17	0	Night	0.0136449	A1	Five	Asymptomatic	81.7128	2371.99	29.2908	0.0292908	1.75745	42.1787	0.35846	0.00035846	0.0215076	0.516182	71.7624	4305.74	103338	103.338	1.26465
2022-09-17 00:50:00	17	0	Night	0.00675285	A1	Five	Asymptomatic	81.7128	2371.99	14.496	0.014496	0.869761	20.8743	0.177402	0.000177402	0.0106441	0.255459	35.5152	2130.91	51142	51.142	0.625874
2022-09-18	18	0	Night	0	A1	Five	Asymptomatic	81.7128	2371.99	0	0	0	0	0	0	0	0	0	0	0	0	0
2022-09-18 00:10:00	18	0	Night	0	A1	Five	Asymptomatic	81.7128	2371.99	0	0	0	0	0	0	0	0	0	0	0	0	0
2022-09-18 00:20:00	18	0	Night	0	A1	Five	Asymptomatic	81.7128	2371.99	0	0	0	0	0	0	0	0	0	0	0	0	0
2022-09-18 00:30:00	18	0	Night	0	A1	Five	Asymptomatic	81.7128	2371.99	0	0	0	0	0	0	0	0	0	0	0	0	0
2022-09-18 00:40:00	18	0	Night	0	A1	Five	Asymptomatic	81.7128	2371.99	0	0	0	0	0	0	0	0	0	0	0	0	0
2022-09-18 00:50:00	18	0	Night	0	A1	Five	Asymptomatic	81.7128	2371.99	0	0	0	0	0	0	0	0	0	0	0	0	0
2022-09-19	19	0	Night	0	A1	Five	Asymptomatic	81.7128	2371.99	0	0	0	0	0	0	0	0	0	0	0	0	0
2022-09-19 00:10:00	19	0	Night	0	A1	Five	Asymptomatic	81.7128	2371.99	0	0	0	0	0	0	0	0	0	0	0	0	0
2022-09-19 00:20:00	19	0	Night	0	A1	Five	Asymptomatic	81.7128	2371.99	0	0	0	0	0	0	0	0	0	0	0	0	0
2022-09-19 00:30:00	19	0	Night	0	A1	Five	Asymptomatic	81.7128	2371.99	0	0	0	0	0	0	0	0	0	0	0	0	0
2022-09-19 00:40:00	19	0	Night	0	A1	Five	Asymptomatic	81.7128	2371.99	0	0	0	0	0	0	0	0	0	0	0	0	0
2022-09-19 00:50:00	19	0	Night	0	A1	Five	Asymptomatic	81.7128	2371.99	0	0	0	0	0	0	0	0	0	0	0	0	0
2022-09-20	20	0	Night	0	A1	Five	Asymptomatic	81.7128	2371.99	0	0	0	0	0	0	0	0	0	0	0	0	0
2022-09-20 00:10:00	20	0	Night	0	A1	Five	Asymptomatic	81.7128	2371.99	0	0	0	0	0	0	0	0	0	0	0	0	0
2022-09-20 00:20:00	20	0	Night	0	A1	Five	Asymptomatic	81.7128	2371.99	0	0	0	0	0	0	0	0	0	0	0	0	0
2022-09-20 00:30:00	20	0	Night	0	A1	Five	Asymptomatic	81.7128	2371.99	0	0	0	0	0	0	0	0	0	0	0	0	0
2022-09-20 00:40:00	20	0	Night	0	A1	Five	Asymptomatic	81.7128	2371.99	0	0	0	0	0	0	0	0	0	0	0	0	0
2022-09-20 00:50:00	20	0	Night	0	A1	Five	Asymptomatic	81.7128	2371.99	0	0	0	0	0	0	0	0	0	0	0	0	0
2022-09-21	21	0	Night	0	A1	Five	Asymptomatic	81.7128	2371.99	0	0	0	0	0	0	0	0	0	0	0	0	0
2022-09-21 00:10:00	21	0	Night	0	A1	Five	Asymptomatic	81.7128	2371.99	0	0	0	0	0	0	0	0	0	0	0	0	0
2022-09-21 00:20:00	21	0	Night	0	A1	Five	Asymptomatic	81.7128	2371.99	0	0	0	0	0	0	0	0	0	0	0	0	0
2022-09-21 00:30:00	21	0	Night	0	A1	Five	Asymptomatic	81.7128	2371.99	0	0	0	0	0	0	0	0	0	0	0	0	0
2022-09-21 00:40:00	21	0	Night	0	A1	Five	Asymptomatic	81.7128	2371.99	0	0	0	0	0	0	0	0	0	0	0	0	0
2022-09-21 00:50:00	21	0	Night	0	A1	Five	Asymptomatic	81.7128	2371.99	0	0	0	0	0	0	0	0	0	0	0	0	0
2022-09-22	22	0	Night	0.002161	A1	Five	Asymptomatic	81.7128	2371.99	4.63891	0.00463891	0.278335	6.68003	0.0567709	5.67709e-05	0.00340625	0.0817501	11.3653	681.92	16366.1	16.3661	0.200288
2022-09-22 00:10:00	22	0	Night	0.00408483	A1	Five	Asymptomatic	81.7128	2371.99	8.7687	0.0087687	0.526122	12.6269	0.107311	0.000107311	0.00643867	0.154528	21.4833	1289	30936	30.936	0.378594
2022-09-22 00:20:00	22	0	Night	0.00130672	A1	Five	Asymptomatic	81.7128	2371.99	2.80507	0.00280507	0.168304	4.03931	0.0343284	3.43284e-05	0.00205971	0.049433	6.87243	412.346	9896.3	9.8963	0.121111
2022-09-22 00:30:00	22	0	Night	0.00309146	A1	Five	Asymptomatic	81.7128	2371.99	6.63628	0.00663628	0.398177	9.55624	0.0812147	8.12147e-05	0.00487288	0.116949	16.2589	975.533	23412.8	23.4128	0.286525
2022-09-22 00:40:00	22	0	Night	0.0110433	A1	Five	Asymptomatic	81.7128	2371.99	23.7062	0.0237062	1.42237	34.1369	0.290116	0.000290116	0.0174069	0.417766	58.0801	3484.81	83635.3	83.6353	1.02353
2022-09-22 00:50:00	22	0	Night	0.00341607	A1	Five	Asymptomatic	81.7128	2371.99	7.3331	0.0073331	0.439986	10.5597	0.0897424	8.97424e-05	0.00538454	0.129229	17.9661	1077.97	25871.2	25.8712	0.316611
2022-09-23	23	0	Night	0.00155738	A1	Five	Asymptomatic	81.7128	2371.99	3.34315	0.00334315	0.200589	4.81413	0.0409134	4.09134e-05	0.0024548	0.0589152	8.19071	491.443	11794.6	11.7946	0.144342
2022-09-23 00:10:00	23	0	Night	0.000545981	A1	Five	Asymptomatic	81.7128	2371.99	1.17203	0.00117203	0.0703218	1.68772	0.0143433	1.43433e-05	0.000860597	0.0206543	2.87147	172.288	4134.92	4.13492	0.0506031
2022-09-23 00:20:00	23	0	Night	0.00402114	A1	Five	Asymptomatic	81.7128	2371.99	8.63198	0.00863198	0.517919	12.43	0.105638	0.000105638	0.00633828	0.152119	21.1483	1268.9	30453.6	30.4536	0.372691
2022-09-23 00:30:00	23	0	Night	0.00304341	A1	Five	Asymptomatic	81.7128	2371.99	6.53313	0.00653313	0.391988	9.40771	0.0799523	7.99523e-05	0.00479714	0.115131	16.0062	960.37	23048.9	23.0489	0.282072
2022-09-23 00:40:00	23	0	Night	0.00242528	A1	Five	Asymptomatic	81.7128	2371.99	5.20623	0.00520623	0.312374	7.49698	0.0637138	6.37138e-05	0.00382283	0.0917479	12.7553	765.316	18367.6	18.3676	0.224782
2022-09-23 00:50:00	23	0	Night	0.00402114	A1	Five	Asymptomatic	81.7128	2371.99	8.63198	0.00863198	0.517919	12.43	0.105638	0.000105638	0.00633828	0.152119	21.1483	1268.9	30453.6	30.4536	0.372691
2022-09-24	24	0	Night	0.00998324	A1	Five	Asymptomatic	81.7128	2371.99	21.4305	0.0214305	1.28583	30.86	0.262267	0.000262267	0.015736	0.377664	52.5048	3150.29	75607	75.607	0.925276
2022-09-24 00:10:00	24	0	Night	0.00957568	A1	Five	Asymptomatic	81.7128	2371.99	20.5556	0.0205556	1.23334	29.6001	0.25156	0.00025156	0.0150936	0.362246	50.3613	3021.68	72520.3	72.5203	0.887502
2022-09-24 00:20:00	24	0	Night	0.00837779	A1	Five	Asymptomatic	81.7128	2371.99	17.9842	0.0179842	1.07905	25.8972	0.22009	0.00022009	0.0132054	0.31693	44.0613	2643.68	63448.2	63.4482	0.776478
2022-09-24 00:50:00	24	0	Night	0.00837779	A1	Five	Asymptomatic	81.7128	2371.99	17.9842	0.0179842	1.07905	25.8972	0.22009	0.00022009	0.0132054	0.31693	44.0613	2643.68	63448.2	63.4482	0.776478
2022-09-25	25	0	Night	0.00150857	A1	Five	Asymptomatic	81.7128	2371.99	3.23837	0.00323837	0.194302	4.66325	0.0396311	3.96311e-05	0.00237786	0.0570687	7.934	476.04	11425	11.425	0.139818
2022-09-25 00:10:00	25	0	Night	0.00777247	A1	Five	Asymptomatic	81.7128	2371.99	16.6848	0.0166848	1.00109	24.0261	0.204188	0.000204188	0.0122513	0.294031	40.8777	2452.66	58863.9	58.8639	0.720375
2022-09-25 00:20:00	25	0	Night	0.00702512	A1	Five	Asymptomatic	81.7128	2371.99	15.0805	0.0150805	0.904829	21.7159	0.184555	0.000184555	0.0110733	0.265759	36.9472	2216.83	53204	53.204	0.651109
2022-09-25 00:30:00	25	0	Night	0.00665803	A1	Five	Asymptomatic	81.7128	2371.99	14.2925	0.0142925	0.857547	20.5811	0.174911	0.000174911	0.0104946	0.251872	35.0165	2100.99	50423.8	50.4238	0.617085
2022-09-25 00:40:00	25	0	Night	0.00422142	A1	Five	Asymptomatic	81.7128	2371.99	9.06191	0.00906191	0.543714	13.0491	0.110899	0.000110899	0.00665397	0.159695	22.2017	1332.1	31970.4	31.9704	0.391253
2022-09-25 00:50:00	25	0	Night	0.00558423	A1	Five	Asymptomatic	81.7128	2371.99	11.9874	0.0119874	0.719244	17.2619	0.146702	0.000146702	0.00880209	0.21125	29.3691	1762.15	42291.5	42.2915	0.517563
2022-09-26	26	0	Night	0.00176918	A1	Five	Asymptomatic	81.7128	2371.99	3.79782	0.00379782	0.227869	5.46886	0.0464777	4.64777e-05	0.00278866	0.0669278	9.30466	558.28	13398.7	13.3987	0.163973
2022-09-26 00:10:00	26	0	Night	0.00123847	A1	Five	Asymptomatic	81.7128	2371.99	2.65857	0.00265857	0.159514	3.82834	0.0325355	3.25355e-05	0.00195213	0.0468511	6.51349	390.81	9379.43	9.37943	0.114785
2022-09-26 00:20:00	26	0	Night	0.00698044	A1	Five	Asymptomatic	81.7128	2371.99	14.9846	0.0149846	0.899074	21.5778	0.183381	0.000183381	0.0110028	0.264068	36.7122	2202.73	52865.5	52.8655	0.646967
2022-09-26 00:40:00	26	0	Night	0.00176918	A1	Five	Asymptomatic	81.7128	2371.99	3.79782	0.00379782	0.227869	5.46886	0.0464777	4.64777e-05	0.00278866	0.0669278	9.30466	558.28	13398.7	13.3987	0.163973
2022-09-26 00:50:00	26	0	Night	0.00486156	A1	Five	Asymptomatic	81.7128	2371.99	10.4361	0.0104361	0.626165	15.028	0.127717	0.000127717	0.00766299	0.183912	25.5684	1534.1	36818.5	36.8185	0.450584
2022-09-27	27	0	Night	0.00729373	A1	Five	Asymptomatic	81.7128	2371.99	15.6571	0.0156571	0.939425	22.5462	0.191611	0.000191611	0.0114967	0.27592	38.3599	2301.59	55238.2	55.2382	0.676004
2022-09-27 00:10:00	27	0	Night	0.00880039	A1	Five	Asymptomatic	81.7128	2371.99	18.8914	0.0188914	1.13348	27.2036	0.231192	0.000231192	0.0138715	0.332917	46.2838	2777.03	66648.7	66.6487	0.815646
2022-09-27 00:20:00	27	0	Night	0.0136866	A1	Five	Asymptomatic	81.7128	2371.99	29.3804	0.0293804	1.76282	42.3077	0.359556	0.000359556	0.0215734	0.517761	71.9819	4318.91	103654	103.654	1.26851
2022-09-27 00:30:00	27	0	Night	0.0128364	A1	Five	Asymptomatic	81.7128	2371.99	27.5552	0.0275552	1.65331	39.6795	0.33722	0.00033722	0.0202332	0.485597	67.5102	4050.61	97214.7	97.2147	1.18971
2022-09-27 00:50:00	27	0	Night	0.0149875	A1	Five	Asymptomatic	81.7128	2371.99	32.1729	0.0321729	1.93038	46.329	0.393732	0.000393732	0.0236239	0.566974	78.8237	4729.42	113506	113.506	1.38909
2022-09-28	28	0	Night	0.00951704	A1	Five	Asymptomatic	81.7128	2371.99	20.4298	0.0204298	1.22579	29.4189	0.250019	0.000250019	0.0150011	0.360027	50.0529	3003.17	72076.2	72.0762	0.882067
2022-09-28 00:20:00	28	0	Night	0.00413725	A1	Five	Asymptomatic	81.7128	2371.99	8.88123	0.00888123	0.532874	12.789	0.108688	0.000108688	0.0065213	0.156511	21.759	1305.54	31333	31.333	0.383452
2022-09-28 00:30:00	28	0	Night	0.00836446	A1	Five	Asymptomatic	81.7128	2371.99	17.9556	0.0179556	1.07733	25.856	0.21974	0.00021974	0.0131844	0.316426	43.9912	2639.47	63347.3	63.3473	0.775243
2022-09-28 00:40:00	28	0	Night	0.00761591	A1	Five	Asymptomatic	81.7128	2371.99	16.3487	0.0163487	0.980922	23.5421	0.200075	0.000200075	0.0120045	0.288108	40.0543	2403.26	57678.2	57.6782	0.705865
2022-09-28 00:50:00	28	0	Night	0.00836446	A1	Five	Asymptomatic	81.7128	2371.99	17.9556	0.0179556	1.07733	25.856	0.21974	0.00021974	0.0131844	0.316426	43.9912	2639.47	63347.3	63.3473	0.775243
2022-09-29	29	0	Night	0.00320009	A1	Five	Asymptomatic	81.7128	2371.99	6.86948	0.00686948	0.412169	9.89205	0.0840685	8.40685e-05	0.00504411	0.121059	16.8302	1009.81	24235.5	24.2355	0.296594
2022-09-29 00:10:00	29	0	Night	0.00320009	A1	Five	Asymptomatic	81.7128	2371.99	6.86948	0.00686948	0.412169	9.89205	0.0840685	8.40685e-05	0.00504411	0.121059	16.8302	1009.81	24235.5	24.2355	0.296594
2022-09-29 00:20:00	29	0	Night	0	A1	Five	Asymptomatic	81.7128	2371.99	0	0	0	0	0	0	0	0	0	0	0	0	0
2022-09-29 00:30:00	29	0	Night	0	A1	Five	Asymptomatic	81.7128	2371.99	0	0	0	0	0	0	0	0	0	0	0	0	0
2022-09-29 00:40:00	29	0	Night	0.00320009	A1	Five	Asymptomatic	81.7128	2371.99	6.86948	0.00686948	0.412169	9.89205	0.0840685	8.40685e-05	0.00504411	0.121059	16.8302	1009.81	24235.5	24.2355	0.296594
2022-09-29 00:50:00	29	0	Night	0.0041476	A1	Five	Asymptomatic	81.7128	2371.99	8.90346	0.00890346	0.534207	12.821	0.10896	0.00010896	0.00653762	0.156903	21.8135	1308.81	31411.4	31.4114	0.384412
2022-09-30	30	0	Night	0.00216952	A1	Five	Asymptomatic	81.7128	2371.99	4.6572	0.0046572	0.279432	6.70637	0.0569947	5.69947e-05	0.00341968	0.0820724	11.4101	684.609	16430.6	16.4306	0.201077
2022-09-30 00:20:00	30	0	Night	0.0062551	A1	Five	Asymptomatic	81.7128	2371.99	13.4275	0.0134275	0.80565	19.3356	0.164326	0.000164326	0.00985953	0.236629	32.8974	1973.84	47372.2	47.3722	0.579741
2022-09-30 00:40:00	30	0	Night	0.00819053	A1	Five	Asymptomatic	81.7128	2371.99	17.5822	0.0175822	1.05493	25.3184	0.215171	0.000215171	0.0129102	0.309846	43.0764	2584.58	62030	62.03	0.759122
2022-09-30 00:50:00	30	0	Night	0.00444602	A1	Five	Asymptomatic	81.7128	2371.99	9.54406	0.00954406	0.572644	13.7434	0.1168	0.0001168	0.007008	0.168192	23.3829	1402.98	33671.4	33.6714	0.41207
2022-05-11 01:10:00	11	1	Night	0.00853859	A1	Five	Asymptomatic	81.7128	2371.99	18.3294	0.0183294	1.09976	26.3943	0.224314	0.000224314	0.0134589	0.323013	44.907	2694.42	64666	64.666	0.791381
2022-05-11 01:20:00	11	1	Night	0.0153552	A1	Five	Asymptomatic	81.7128	2371.99	32.9622	0.0329622	1.97773	47.4656	0.403391	0.000403391	0.0242034	0.580883	80.7574	4845.44	116291	116.291	1.42316
2022-05-11 01:30:00	11	1	Night	0.0094511	A1	Five	Asymptomatic	81.7128	2371.99	20.2882	0.0202882	1.21729	29.215	0.248287	0.000248287	0.0148972	0.357533	49.7061	2982.37	71576.8	71.5768	0.875955
2022-05-11 01:40:00	11	1	Night	0.0118247	A1	Five	Asymptomatic	81.7128	2371.99	25.3835	0.0253835	1.52301	36.5522	0.310643	0.000310643	0.0186386	0.447326	62.1896	3731.37	89553	89.553	1.09595
2022-05-11 01:50:00	11	1	Night	0.00320554	A1	Five	Asymptomatic	81.7128	2371.99	6.88118	0.00688118	0.412871	9.9089	0.0842117	8.42117e-05	0.0050527	0.121265	16.8589	1011.53	24276.8	24.2768	0.297099
2022-05-12 01:00:00	12	1	Night	0.00642482	A1	Five	Asymptomatic	81.7128	2371.99	13.7918	0.0137918	0.827511	19.8603	0.168784	0.000168784	0.0101271	0.243049	33.79	2027.4	48657.6	48.6576	0.595471
2022-05-12 01:10:00	12	1	Night	0	A1	Five	Asymptomatic	81.7128	2371.99	0	0	0	0	0	0	0	0	0	0	0	0	0
2022-05-12 01:20:00	12	1	Night	0.00895075	A1	Five	Asymptomatic	81.7128	2371.99	19.2141	0.0192141	1.15285	27.6684	0.235142	0.000235142	0.0141085	0.338605	47.0746	2824.48	67787.5	67.7875	0.829582
2022-05-12 01:40:00	12	1	Night	0.00562723	A1	Five	Asymptomatic	81.7128	2371.99	12.0797	0.0120797	0.724782	17.3948	0.147831	0.000147831	0.00886986	0.212877	29.5952	1775.71	42617.2	42.6172	0.521548
2022-05-12 01:50:00	12	1	Night	0.00338709	A1	Five	Asymptomatic	81.7128	2371.99	7.27089	0.00727089	0.436254	10.4701	0.0889811	8.89811e-05	0.00533886	0.128133	17.8137	1068.82	25651.7	25.6517	0.313925
2022-05-13 01:00:00	13	1	Night	0	A1	Five	Asymptomatic	81.7128	2371.99	0	0	0	0	0	0	0	0	0	0	0	0	0
2022-05-13 01:10:00	13	1	Night	0.00242145	A1	Five	Asymptomatic	81.7128	2371.99	5.19801	0.00519801	0.311881	7.48513	0.0636131	6.36131e-05	0.00381679	0.0916029	12.7351	764.107	18338.6	18.3386	0.224427
2022-05-13 01:20:00	13	1	Night	0.00177204	A1	Five	Asymptomatic	81.7128	2371.99	3.80394	0.00380394	0.228237	5.47768	0.0465526	4.65526e-05	0.00279315	0.0670357	9.31966	559.18	13420.3	13.4203	0.164237
2022-05-13 01:30:00	13	1	Night	0.00458066	A1	Five	Asymptomatic	81.7128	2371.99	9.83307	0.00983307	0.589984	14.1596	0.120337	0.000120337	0.00722021	0.173285	24.091	1445.46	34691.1	34.6911	0.424549
2022-05-13 01:40:00	13	1	Night	0.00346537	A1	Five	Asymptomatic	81.7128	2371.99	7.43895	0.00743895	0.446337	10.7121	0.0910377	9.10377e-05	0.00546226	0.131094	18.2254	1093.53	26244.6	26.2446	0.321181
2022-05-13 01:50:00	13	1	Night	0.0042016	A1	Five	Asymptomatic	81.7128	2371.99	9.01937	0.00901937	0.541162	12.9879	0.110379	0.000110379	0.00662274	0.158946	22.0975	1325.85	31820.4	31.8204	0.389417
2022-05-14 01:00:00	14	1	Night	0.00373254	A1	Five	Asymptomatic	81.7128	2371.99	8.01246	0.00801246	0.480748	11.5379	0.0980563	9.80563e-05	0.00588338	0.141201	19.6305	1177.83	28268	28.268	0.345943
2022-05-14 01:10:00	14	1	Night	0.00236028	A1	Five	Asymptomatic	81.7128	2371.99	5.06669	0.00506669	0.304002	7.29604	0.0620061	6.20061e-05	0.00372037	0.0892888	12.4134	744.804	17875.3	17.8753	0.218757
2022-05-14 01:20:00	14	1	Night	0.00203884	A1	Five	Asymptomatic	81.7128	2371.99	4.37668	0.00437668	0.262601	6.30243	0.0535618	5.35618e-05	0.00321371	0.077129	10.7229	643.373	15440.9	15.4409	0.188966
2022-05-14 01:30:00	14	1	Night	0.00373254	A1	Five	Asymptomatic	81.7128	2371.99	8.01246	0.00801246	0.480748	11.5379	0.0980563	9.80563e-05	0.00588338	0.141201	19.6305	1177.83	28268	28.268	0.345943
2022-05-14 01:40:00	14	1	Night	0.00484012	A1	Five	Asymptomatic	81.7128	2371.99	10.3901	0.0103901	0.623403	14.9617	0.127153	0.000127153	0.0076292	0.183101	25.4556	1527.34	36656.1	36.6561	0.448597
2022-05-14 01:50:00	14	1	Night	0.00600595	A1	Five	Asymptomatic	81.7128	2371.99	12.8927	0.0128927	0.77356	18.5654	0.15778	0.00015778	0.00946681	0.227204	31.587	1895.22	45485.3	45.4853	0.556649
2022-05-15 01:00:00	15	1	Night	0.0196126	A1	Five	Asymptomatic	81.7128	2371.99	42.1014	0.0421014	2.52609	60.6261	0.515237	0.000515237	0.0309142	0.741941	103.149	6188.91	148534	148.534	1.81776
2022-05-15 01:10:00	15	1	Night	0.0201355	A1	Five	Asymptomatic	81.7128	2371.99	43.224	0.043224	2.59344	62.2425	0.528974	0.000528974	0.0317385	0.761723	105.899	6353.93	152494	152.494	1.86622
2022-05-15 01:20:00	15	1	Night	0.0201355	A1	Five	Asymptomatic	81.7128	2371.99	43.224	0.043224	2.59344	62.2425	0.528974	0.000528974	0.0317385	0.761723	105.899	6353.93	152494	152.494	1.86622
2022-05-15 01:30:00	15	1	Night	0.0206623	A1	Five	Asymptomatic	81.7128	2371.99	44.3547	0.0443547	2.66128	63.8707	0.542812	0.000542812	0.0325687	0.781649	108.669	6520.14	156483	156.483	1.91504
2022-05-15 01:40:00	15	1	Night	0.0180668	A1	Five	Asymptomatic	81.7128	2371.99	38.7832	0.0387832	2.32699	55.8478	0.474628	0.000474628	0.0284777	0.683464	95.0188	5701.13	136827	136.827	1.67449
2022-05-15 01:50:00	15	1	Night	0.0190935	A1	Five	Asymptomatic	81.7128	2371.99	40.9871	0.0409871	2.45923	59.0214	0.501599	0.000501599	0.030096	0.722303	100.418	6025.1	144603	144.603	1.76964
2022-05-16 01:00:00	16	1	Night	0	A1	Five	Asymptomatic	81.7128	2371.99	0	0	0	0	0	0	0	0	0	0	0	0	0
2022-05-16 01:10:00	16	1	Night	0.00541806	A1	Five	Asymptomatic	81.7128	2371.99	11.6307	0.0116307	0.69784	16.7482	0.142336	0.000142336	0.00854016	0.204964	28.4952	1709.71	41033	41.033	0.502161
2022-05-16 01:20:00	16	1	Night	0.00259911	A1	Five	Asymptomatic	81.7128	2371.99	5.57938	0.00557938	0.334763	8.0343	0.0682803	6.82803e-05	0.00409682	0.0983237	13.6695	820.168	19684	19.684	0.240893
2022-05-16 01:30:00	16	1	Night	0.00737732	A1	Five	Asymptomatic	81.7128	2371.99	15.8365	0.0158365	0.950192	22.8046	0.193807	0.000193807	0.0116284	0.279082	38.7995	2327.97	55871.3	55.8713	0.683752
2022-05-16 01:40:00	16	1	Night	0.00819755	A1	Five	Asymptomatic	81.7128	2371.99	17.5973	0.0175973	1.05584	25.3401	0.215355	0.000215355	0.0129213	0.310111	43.1133	2586.8	62083.2	62.0832	0.759773
2022-05-16 01:50:00	16	1	Night	0.0135078	A1	Five	Asymptomatic	81.7128	2371.99	28.9964	0.0289964	1.73979	41.7548	0.354858	0.000354858	0.0212915	0.510995	71.0412	4262.47	102299	102.299	1.25194
2022-05-17 01:00:00	17	1	Night	0.015863	A1	Five	Asymptomatic	81.7128	2371.99	34.0522	0.0340522	2.04313	49.0352	0.416731	0.000416731	0.0250038	0.600092	83.428	5005.68	120136	120.136	1.47023
2022-05-17 01:10:00	17	1	Night	0.0143838	A1	Five	Asymptomatic	81.7128	2371.99	30.8769	0.0308769	1.85262	44.4628	0.377871	0.000377871	0.0226723	0.544135	75.6485	4538.91	108934	108.934	1.33313
2022-05-17 01:20:00	17	1	Night	0.01018	A1	Five	Asymptomatic	81.7128	2371.99	21.8529	0.0218529	1.31117	31.4681	0.267435	0.000267435	0.0160461	0.385106	53.5395	3212.37	77096.9	77.0969	0.94351
2022-05-17 01:30:00	17	1	Night	0.0138991	A1	Five	Asymptomatic	81.7128	2371.99	29.8366	0.0298366	1.7902	42.9647	0.36514	0.00036514	0.0219084	0.525801	73.0996	4385.98	105263	105.263	1.28821
2022-05-17 01:50:00	17	1	Night	0.011541	A1	Five	Asymptomatic	81.7128	2371.99	24.7745	0.0247745	1.48647	35.6752	0.303189	0.000303189	0.0181914	0.436593	60.6974	3641.85	87404.3	87.4043	1.06965
2022-05-18 01:00:00	18	1	Night	0.0047925	A1	Five	Asymptomatic	81.7128	2371.99	10.2878	0.0102878	0.61727	14.8145	0.125902	0.000125902	0.00755413	0.181299	25.2052	1512.31	36295.5	36.2955	0.444183
2022-05-18 01:10:00	18	1	Night	0.00715305	A1	Five	Asymptomatic	81.7128	2371.99	15.3551	0.0153551	0.921307	22.1114	0.187916	0.000187916	0.0112749	0.270598	37.62	2257.2	54172.8	54.1728	0.662966
2022-05-18 01:20:00	18	1	Night	0.000154598	A1	Five	Asymptomatic	81.7128	2371.99	0.331868	0.000331868	0.0199121	0.47789	0.00406139	4.06139e-06	0.000243684	0.00584841	0.813076	48.7846	1170.83	1.17083	0.0143286
2022-05-18 01:30:00	18	1	Night	0.000154598	A1	Five	Asymptomatic	81.7128	2371.99	0.331868	0.000331868	0.0199121	0.47789	0.00406139	4.06139e-06	0.000243684	0.00584841	0.813076	48.7846	1170.83	1.17083	0.0143286
2022-05-18 01:40:00	18	1	Night	0	A1	Five	Asymptomatic	81.7128	2371.99	0	0	0	0	0	0	0	0	0	0	0	0	0
2022-05-18 01:50:00	18	1	Night	0.00171055	A1	Five	Asymptomatic	81.7128	2371.99	3.67195	0.00367195	0.220317	5.28761	0.0449373	4.49373e-05	0.00269624	0.0647097	8.99628	539.777	12954.6	12.9546	0.158539
2022-05-19 01:00:00	19	1	Night	0.00197753	A1	Five	Asymptomatic	81.7128	2371.99	4.24507	0.00424507	0.254704	6.1129	0.051951	5.1951e-05	0.00311706	0.0748095	10.4004	624.025	14976.6	14.9766	0.183283
2022-05-19 01:10:00	19	1	Night	0.00197753	A1	Five	Asymptomatic	81.7128	2371.99	4.24507	0.00424507	0.254704	6.1129	0.051951	5.1951e-05	0.00311706	0.0748095	10.4004	624.025	14976.6	14.9766	0.183283
2022-05-19 01:20:00	19	1	Night	0.0117167	A1	Five	Asymptomatic	81.7128	2371.99	25.1516	0.0251516	1.5091	36.2183	0.307805	0.000307805	0.0184683	0.443239	61.6215	3697.29	88734.9	88.7349	1.08594
2022-05-19 01:30:00	19	1	Night	0.0103757	A1	Five	Asymptomatic	81.7128	2371.99	22.2729	0.0222729	1.33638	32.073	0.272576	0.000272576	0.0163546	0.392509	54.5687	3274.12	78578.9	78.5789	0.961648
2022-05-19 01:40:00	19	1	Night	0.0032755	A1	Five	Asymptomatic	81.7128	2371.99	7.03136	0.00703136	0.421882	10.1252	0.0860497	8.60497e-05	0.00516298	0.123912	17.2268	1033.61	24806.7	24.8067	0.303583
2022-05-19 01:50:00	19	1	Night	0	A1	Five	Asymptomatic	81.7128	2371.99	0	0	0	0	0	0	0	0	0	0	0	0	0
2022-05-20 01:00:00	20	1	Night	0.00571192	A1	Five	Asymptomatic	81.7128	2371.99	12.2615	0.0122615	0.73569	17.6566	0.150056	0.000150056	0.00900336	0.216081	30.0407	1802.44	43258.5	43.2585	0.529397
2022-05-20 01:10:00	20	1	Night	0.00164391	A1	Five	Asymptomatic	81.7128	2371.99	3.52891	0.00352891	0.211734	5.08162	0.0431867	4.31867e-05	0.0025912	0.0621888	8.64582	518.749	12450	12.45	0.152363
2022-05-20 01:20:00	20	1	Night	0.00848473	A1	Five	Asymptomatic	81.7128	2371.99	18.2138	0.0182138	1.09283	26.2278	0.2229	0.0002229	0.013374	0.320975	44.6237	2677.42	64258.1	64.2581	0.78639
2022-05-20 01:30:00	20	1	Night	0.00194023	A1	Five	Asymptomatic	81.7128	2371.99	4.16499	0.00416499	0.249899	5.99759	0.0509711	5.09711e-05	0.00305826	0.0733983	10.2042	612.254	14694.1	14.6941	0.179826
2022-05-20 01:40:00	20	1	Night	0.00571192	A1	Five	Asymptomatic	81.7128	2371.99	12.2615	0.0122615	0.73569	17.6566	0.150056	0.000150056	0.00900336	0.216081	30.0407	1802.44	43258.5	43.2585	0.529397
2022-05-20 01:50:00	20	1	Night	0.0080737	A1	Five	Asymptomatic	81.7128	2371.99	17.3314	0.0173314	1.03988	24.9572	0.212101	0.000212101	0.0127261	0.305426	42.462	2547.72	61145.2	61.1452	0.748294
2022-05-21 01:00:00	21	1	Night	0.00782847	A1	Five	Asymptomatic	81.7128	2371.99	16.805	0.016805	1.0083	24.1992	0.205659	0.000205659	0.0123396	0.296149	41.1723	2470.34	59288	59.288	0.725566
2022-05-21 01:10:00	21	1	Night	0.00995158	A1	Five	Asymptomatic	81.7128	2371.99	21.3626	0.0213626	1.28175	30.7621	0.261435	0.000261435	0.0156861	0.376466	52.3383	3140.3	75367.1	75.3671	0.922341
2022-05-21 01:20:00	21	1	Night	0.00995158	A1	Five	Asymptomatic	81.7128	2371.99	21.3626	0.0213626	1.28175	30.7621	0.261435	0.000261435	0.0156861	0.376466	52.3383	3140.3	75367.1	75.3671	0.922341
2022-05-21 01:30:00	21	1	Night	0.0121896	A1	Five	Asymptomatic	81.7128	2371.99	26.1669	0.0261669	1.57001	37.6803	0.32023	0.00032023	0.0192138	0.461131	64.1089	3846.53	92316.8	92.3168	1.12977
2022-05-21 01:40:00	21	1	Night	0.0135844	A1	Five	Asymptomatic	81.7128	2371.99	29.161	0.029161	1.74966	41.9918	0.356872	0.000356872	0.0214123	0.513895	71.4445	4286.67	102880	102.88	1.25904
2022-05-21 01:50:00	21	1	Night	0.00741853	A1	Five	Asymptomatic	81.7128	2371.99	15.925	0.015925	0.955499	22.932	0.19489	0.00019489	0.0116934	0.280641	39.0162	2340.97	56183.3	56.1833	0.687571
2022-05-22 01:00:00	22	1	Night	0.00576702	A1	Five	Asymptomatic	81.7128	2371.99	12.3798	0.0123798	0.742787	17.8269	0.151504	0.000151504	0.00909021	0.218165	30.3305	1819.83	43675.9	43.6759	0.534505
2022-05-22 01:10:00	22	1	Night	0.00615138	A1	Five	Asymptomatic	81.7128	2371.99	13.2049	0.0132049	0.792291	19.015	0.161601	0.000161601	0.00969605	0.232705	32.3519	1941.11	46586.7	46.5867	0.570128
2022-05-22 01:20:00	22	1	Night	0.00856724	A1	Five	Asymptomatic	81.7128	2371.99	18.3909	0.0183909	1.10345	26.4828	0.225067	0.000225067	0.013504	0.324097	45.0576	2703.46	64883	64.883	0.794037
2022-05-22 01:50:00	22	1	Night	0.00393285	A1	Five	Asymptomatic	81.7128	2371.99	8.44247	0.00844247	0.506548	12.1572	0.103319	0.000103319	0.00619912	0.148779	20.684	1241.04	29785	29.785	0.364509
2022-05-23 01:00:00	23	1	Night	0.0160603	A1	Five	Asymptomatic	81.7128	2371.99	34.4759	0.0344759	2.06856	49.6454	0.421916	0.000421916	0.025315	0.607559	84.4661	5067.96	121631	121.631	1.48852
2022-05-23 01:10:00	23	1	Night	0.0117831	A1	Five	Asymptomatic	81.7128	2371.99	25.2942	0.0252942	1.51765	36.4237	0.30955	0.00030955	0.018573	0.445752	61.9708	3718.25	89238	89.238	1.09209
2022-05-23 01:20:00	23	1	Night	0.0160603	A1	Five	Asymptomatic	81.7128	2371.99	34.4759	0.0344759	2.06856	49.6454	0.421916	0.000421916	0.025315	0.607559	84.4661	5067.96	121631	121.631	1.48852
2022-05-23 01:40:00	23	1	Night	0.0155686	A1	Five	Asymptomatic	81.7128	2371.99	33.4204	0.0334204	2.00523	48.1254	0.408999	0.000408999	0.0245399	0.588958	81.88	4912.8	117907	117.907	1.44295
2022-05-23 01:50:00	23	1	Night	0.00198843	A1	Five	Asymptomatic	81.7128	2371.99	4.26846	0.00426846	0.256108	6.14658	0.0522373	5.22373e-05	0.00313424	0.0752218	10.4577	627.464	15059.1	15.0591	0.184293
2022-05-24 01:00:00	24	1	Night	0.00595506	A1	Five	Asymptomatic	81.7128	2371.99	12.7834	0.0127834	0.767006	18.4081	0.156443	0.000156443	0.0093866	0.225278	31.3194	1879.16	45099.9	45.0999	0.551932
2022-05-24 01:10:00	24	1	Night	0.00479925	A1	Five	Asymptomatic	81.7128	2371.99	10.3023	0.0103023	0.618139	14.8353	0.12608	0.00012608	0.00756478	0.181555	25.2407	1514.44	36346.6	36.3466	0.444809
2022-05-24 01:20:00	24	1	Night	0.00300474	A1	Five	Asymptomatic	81.7128	2371.99	6.45012	0.00645012	0.387007	9.28818	0.0789365	7.89365e-05	0.00473619	0.113669	15.8028	948.168	22756	22.756	0.278488
2022-05-24 01:30:00	24	1	Night	0.00799573	A1	Five	Asymptomatic	81.7128	2371.99	17.164	0.017164	1.02984	24.7162	0.210053	0.000210053	0.0126032	0.302477	42.0519	2523.11	60554.7	60.5547	0.741068
2022-05-24 01:40:00	24	1	Night	0.00841976	A1	Five	Asymptomatic	81.7128	2371.99	18.0743	0.0180743	1.08446	26.027	0.221193	0.000221193	0.0132716	0.318518	44.282	2656.92	63766.1	63.7661	0.780368
2022-05-24 01:50:00	24	1	Night	0.00972175	A1	Five	Asymptomatic	81.7128	2371.99	20.8692	0.0208692	1.25215	30.0517	0.255397	0.000255397	0.0153238	0.367772	51.1296	3067.77	73626.6	73.6266	0.901041
2022-05-25 01:00:00	25	1	Night	0.00522999	A1	Five	Asymptomatic	81.7128	2371.99	11.227	0.011227	0.673617	16.1668	0.137395	0.000137395	0.00824372	0.197849	27.506	1650.36	39608.7	39.6087	0.484731
2022-05-25 01:10:00	25	1	Night	0.004847	A1	Five	Asymptomatic	81.7128	2371.99	10.4048	0.0104048	0.624288	14.9829	0.127334	0.000127334	0.00764003	0.183361	25.4918	1529.51	36708.2	36.7082	0.449234
2022-05-25 01:20:00	25	1	Night	0.0060145	A1	Five	Asymptomatic	81.7128	2371.99	12.911	0.012911	0.774662	18.5919	0.158005	0.000158005	0.0094803	0.227527	31.632	1897.92	45550.1	45.5501	0.557442
2022-05-25 01:50:00	25	1	Night	0.0085044	A1	Five	Asymptomatic	81.7128	2371.99	18.256	0.018256	1.09536	26.2886	0.223416	0.000223416	0.013405	0.32172	44.7272	2683.63	64407.1	64.4071	0.788213
2022-05-26 01:00:00	26	1	Night	0.00871651	A1	Five	Asymptomatic	81.7128	2371.99	18.7113	0.0187113	1.12268	26.9443	0.228989	0.000228989	0.0137393	0.329744	45.8427	2750.56	66013.5	66.0135	0.807872
2022-05-26 01:10:00	26	1	Night	0.00784324	A1	Five	Asymptomatic	81.7128	2371.99	16.8367	0.0168367	1.0102	24.2449	0.206047	0.000206047	0.0123628	0.296708	41.2499	2475	59399.9	59.3999	0.726935
2022-05-26 01:20:00	26	1	Night	0.00458066	A1	Five	Asymptomatic	81.7128	2371.99	9.83307	0.00983307	0.589984	14.1596	0.120337	0.000120337	0.00722021	0.173285	24.091	1445.46	34691.1	34.6911	0.424549
2022-05-26 01:30:00	26	1	Night	0.00699188	A1	Five	Asymptomatic	81.7128	2371.99	15.0091	0.0150091	0.900547	21.6131	0.183681	0.000183681	0.0110209	0.264501	36.7723	2206.34	52952.2	52.9522	0.648028
2022-05-26 01:40:00	26	1	Night	0.0114597	A1	Five	Asymptomatic	81.7128	2371.99	24.5999	0.0245999	1.476	35.4239	0.301054	0.000301054	0.0180632	0.433517	60.2699	3616.19	86788.6	86.7886	1.06212
2022-05-26 01:50:00	26	1	Night	0.00657472	A1	Five	Asymptomatic	81.7128	2371.99	14.1136	0.0141136	0.846818	20.3236	0.172722	0.000172722	0.0103633	0.24872	34.5784	2074.7	49792.9	49.7929	0.609365
2022-05-27 01:00:00	27	1	Night	0.00670739	A1	Five	Asymptomatic	81.7128	2371.99	14.3984	0.0143984	0.863906	20.7337	0.176208	0.000176208	0.0105725	0.253739	35.2762	2116.57	50797.7	50.7977	0.621661
2022-05-27 01:10:00	27	1	Night	0.00264981	A1	Five	Asymptomatic	81.7128	2371.99	5.68823	0.00568823	0.341294	8.19104	0.0696124	6.96124e-05	0.00417674	0.100242	13.9362	836.169	20068.1	20.0681	0.245593
2022-05-27 01:20:00	27	1	Night	0.00711273	A1	Five	Asymptomatic	81.7128	2371.99	15.2685	0.0152685	0.916113	21.9867	0.186856	0.000186856	0.0112114	0.269073	37.4079	2244.48	53867.4	53.8674	0.659229
2022-05-27 01:30:00	27	1	Night	0.00367532	A1	Five	Asymptomatic	81.7128	2371.99	7.88962	0.00788962	0.473377	11.3611	0.0965531	9.65531e-05	0.00579318	0.139036	19.3296	1159.77	27834.6	27.8346	0.340639
2022-05-27 01:40:00	27	1	Night	0.00878621	A1	Five	Asymptomatic	81.7128	2371.99	18.8609	0.0188609	1.13165	27.1597	0.23082	0.00023082	0.0138492	0.33238	46.2092	2772.55	66541.3	66.5413	0.814331
2022-05-27 01:50:00	27	1	Night	0.00965278	A1	Five	Asymptomatic	81.7128	2371.99	20.7212	0.0207212	1.24327	29.8385	0.253585	0.000253585	0.0152151	0.365163	50.7668	3046.01	73104.2	73.1042	0.894648
2022-05-28 01:00:00	28	1	Night	0.00824344	A1	Five	Asymptomatic	81.7128	2371.99	17.6958	0.0176958	1.06175	25.4819	0.216561	0.000216561	0.0129936	0.311847	43.3547	2601.28	62430.7	62.4307	0.764026
2022-05-28 01:10:00	28	1	Night	0.0121896	A1	Five	Asymptomatic	81.7128	2371.99	26.1669	0.0261669	1.57001	37.6803	0.32023	0.00032023	0.0192138	0.461131	64.1089	3846.53	92316.8	92.3168	1.12977
2022-05-28 01:20:00	28	1	Night	0.00995158	A1	Five	Asymptomatic	81.7128	2371.99	21.3626	0.0213626	1.28175	30.7621	0.261435	0.000261435	0.0156861	0.376466	52.3383	3140.3	75367.1	75.3671	0.922341
2022-05-28 01:40:00	28	1	Night	0.00167778	A1	Five	Asymptomatic	81.7128	2371.99	3.60161	0.00360161	0.216096	5.18632	0.0440764	4.40764e-05	0.00264458	0.06347	8.82394	529.436	12706.5	12.7065	0.155502
2022-05-28 01:50:00	28	1	Night	0.00741853	A1	Five	Asymptomatic	81.7128	2371.99	15.925	0.015925	0.955499	22.932	0.19489	0.00019489	0.0116934	0.280641	39.0162	2340.97	56183.3	56.1833	0.687571
2022-05-29 01:00:00	29	1	Night	0.00481961	A1	Five	Asymptomatic	81.7128	2371.99	10.346	0.010346	0.620761	14.8983	0.126614	0.000126614	0.00759686	0.182325	25.3477	1520.86	36500.8	36.5008	0.446695
2022-05-29 01:20:00	29	1	Night	0.00336328	A1	Five	Asymptomatic	81.7128	2371.99	7.21978	0.00721978	0.433187	10.3965	0.0883555	8.83555e-05	0.00530133	0.127232	17.6885	1061.31	25471.4	25.4714	0.311718
2022-05-29 01:30:00	29	1	Night	0.0052004	A1	Five	Asymptomatic	81.7128	2371.99	11.1634	0.0111634	0.669807	16.0754	0.136618	0.000136618	0.00819708	0.19673	27.3504	1641.03	39384.6	39.3846	0.481989
2022-05-30 01:00:00	30	1	Night	0.0254259	A1	Five	Asymptomatic	81.7128	2371.99	54.5805	0.0545805	3.27483	78.5959	0.667955	0.000667955	0.0400773	0.961855	133.722	8023.33	192560	192.56	2.35654
2022-05-30 01:10:00	30	1	Night	0.0232561	A1	Five	Asymptomatic	81.7128	2371.99	49.9226	0.0499226	2.99536	71.8886	0.610952	0.000610952	0.0366571	0.879771	122.31	7338.63	176127	176.127	2.15544
2022-05-30 01:20:00	30	1	Night	0.0211431	A1	Five	Asymptomatic	81.7128	2371.99	45.3868	0.0453868	2.72321	65.357	0.555443	0.000555443	0.0333266	0.799838	111.198	6671.86	160125	160.125	1.9596
2022-05-30 01:30:00	30	1	Night	0.0259771	A1	Five	Asymptomatic	81.7128	2371.99	55.7638	0.0557638	3.34583	80.2999	0.682437	0.000682437	0.0409462	0.982709	136.621	8197.28	196735	196.735	2.40764
2022-05-31 01:00:00	31	1	Night	0.0106977	A1	Five	Asymptomatic	81.7128	2371.99	22.9643	0.0229643	1.37786	33.0685	0.281036	0.000281036	0.0168622	0.404692	56.2624	3375.75	81017.9	81.0179	0.991496
2022-05-31 01:20:00	31	1	Night	0.00290673	A1	Five	Asymptomatic	81.7128	2371.99	6.23974	0.00623974	0.374385	8.98523	0.0763619	7.63619e-05	0.00458171	0.109961	15.2874	917.242	22013.8	22.0138	0.269405
2022-05-31 01:30:00	31	1	Night	0.00358014	A1	Five	Asymptomatic	81.7128	2371.99	7.68532	0.00768532	0.461119	11.0669	0.0940528	9.40528e-05	0.00564317	0.135436	18.829	1129.74	27113.8	27.1138	0.331818
2022-05-31 01:40:00	31	1	Night	0.001369	A1	Five	Asymptomatic	81.7128	2371.99	2.93876	0.00293876	0.176326	4.23182	0.0359645	3.59645e-05	0.00215787	0.0517889	7.19997	431.998	10368	10.368	0.126883
2022-05-31 01:50:00	31	1	Night	0.0120364	A1	Five	Asymptomatic	81.7128	2371.99	25.8378	0.0258378	1.55027	37.2065	0.316203	0.000316203	0.0189722	0.455332	63.3027	3798.16	91155.9	91.1559	1.11556
2022-06-01 01:00:00	1	1	Night	0.0023114	A1	Five	Asymptomatic	81.7128	2371.99	4.96178	0.00496178	0.297707	7.14496	0.0607221	6.07221e-05	0.00364333	0.0874399	12.1564	729.381	17505.2	17.5052	0.214228
2022-06-01 01:20:00	1	1	Night	0.00959824	A1	Five	Asymptomatic	81.7128	2371.99	20.6041	0.0206041	1.23624	29.6699	0.252152	0.000252152	0.0151291	0.363099	50.48	3028.8	72691.2	72.6912	0.889593
2022-06-01 01:30:00	1	1	Night	0.00111491	A1	Five	Asymptomatic	81.7128	2371.99	2.39331	0.00239331	0.143599	3.44637	0.0292893	2.92893e-05	0.00175736	0.0421766	5.86362	351.817	8443.61	8.44361	0.103333
2022-06-01 01:40:00	1	1	Night	0.0062722	A1	Five	Asymptomatic	81.7128	2371.99	13.4642	0.0134642	0.807854	19.3885	0.164775	0.000164775	0.0098865	0.237276	32.9874	1979.24	47501.8	47.5018	0.581326
2022-06-01 01:50:00	1	1	Night	0.0113773	A1	Five	Asymptomatic	81.7128	2371.99	24.4232	0.0244232	1.46539	35.1694	0.29889	0.00029889	0.0179334	0.430402	59.8368	3590.21	86164.9	86.1649	1.05448
2022-06-02 01:00:00	2	1	Night	0.0113425	A1	Five	Asymptomatic	81.7128	2371.99	24.3484	0.0243484	1.46091	35.0617	0.297976	0.000297976	0.0178785	0.429085	59.6537	3579.22	85901.3	85.9013	1.05126
2022-06-02 01:20:00	2	1	Night	0.00862802	A1	Five	Asymptomatic	81.7128	2371.99	18.5214	0.0185214	1.11128	26.6708	0.226664	0.000226664	0.0135998	0.326396	45.3773	2722.64	65343.3	65.3433	0.799671
2022-06-02 01:30:00	2	1	Night	0.00610132	A1	Five	Asymptomatic	81.7128	2371.99	13.0974	0.0130974	0.785844	18.8602	0.160286	0.000160286	0.00961714	0.230811	32.0886	1925.32	46207.6	46.2076	0.565488
2022-06-02 01:40:00	2	1	Night	0.0127644	A1	Five	Asymptomatic	81.7128	2371.99	27.4008	0.0274008	1.64405	39.4572	0.335331	0.000335331	0.0201198	0.482876	67.132	4027.92	96670.1	96.6701	1.18305
2022-06-02 01:50:00	2	1	Night	0	A1	Five	Asymptomatic	81.7128	2371.99	0	0	0	0	0	0	0	0	0	0	0	0	0
2022-06-03 01:00:00	3	1	Night	0.000871039	A1	Five	Asymptomatic	81.7128	2371.99	1.86982	0.00186982	0.112189	2.69254	0.0228828	2.28828e-05	0.00137297	0.0329512	4.58105	274.863	6596.71	6.59671	0.0807304
2022-06-03 01:10:00	3	1	Night	0.00114801	A1	Five	Asymptomatic	81.7128	2371.99	2.46438	0.00246438	0.147863	3.54871	0.030159	3.0159e-05	0.00180954	0.043429	6.03773	362.264	8694.33	8.69433	0.106401
2022-06-03 01:40:00	3	1	Night	0	A1	Five	Asymptomatic	81.7128	2371.99	0	0	0	0	0	0	0	0	0	0	0	0	0
2022-06-03 01:50:00	3	1	Night	0.00856581	A1	Five	Asymptomatic	81.7128	2371.99	18.3878	0.0183878	1.10327	26.4784	0.22503	0.00022503	0.0135018	0.324043	45.0501	2703.01	64872.2	64.8722	0.793904
2022-06-04 01:00:00	4	1	Night	0	A1	Five	Asymptomatic	81.7128	2371.99	0	0	0	0	0	0	0	0	0	0	0	0	0
2022-06-04 01:10:00	4	1	Night	0	A1	Five	Asymptomatic	81.7128	2371.99	0	0	0	0	0	0	0	0	0	0	0	0	0
2022-06-04 01:20:00	4	1	Night	0	A1	Five	Asymptomatic	81.7128	2371.99	0	0	0	0	0	0	0	0	0	0	0	0	0
2022-06-04 01:30:00	4	1	Night	0	A1	Five	Asymptomatic	81.7128	2371.99	0	0	0	0	0	0	0	0	0	0	0	0	0
2022-06-04 01:40:00	4	1	Night	0	A1	Five	Asymptomatic	81.7128	2371.99	0	0	0	0	0	0	0	0	0	0	0	0	0
2022-06-04 01:50:00	4	1	Night	0	A1	Five	Asymptomatic	81.7128	2371.99	0	0	0	0	0	0	0	0	0	0	0	0	0
2022-06-05 01:00:00	5	1	Night	0	A1	Five	Asymptomatic	81.7128	2371.99	0	0	0	0	0	0	0	0	0	0	0	0	0
2022-06-05 01:10:00	5	1	Night	0	A1	Five	Asymptomatic	81.7128	2371.99	0	0	0	0	0	0	0	0	0	0	0	0	0
2022-06-05 01:20:00	5	1	Night	0	A1	Five	Asymptomatic	81.7128	2371.99	0	0	0	0	0	0	0	0	0	0	0	0	0
2022-06-05 01:30:00	5	1	Night	0	A1	Five	Asymptomatic	81.7128	2371.99	0	0	0	0	0	0	0	0	0	0	0	0	0
2022-06-06 01:00:00	6	1	Night	0	A1	Five	Asymptomatic	81.7128	2371.99	0	0	0	0	0	0	0	0	0	0	0	0	0
2022-06-06 01:30:00	6	1	Night	0	A1	Five	Asymptomatic	81.7128	2371.99	0	0	0	0	0	0	0	0	0	0	0	0	0
2022-06-06 01:40:00	6	1	Night	0	A1	Five	Asymptomatic	81.7128	2371.99	0	0	0	0	0	0	0	0	0	0	0	0	0
2022-06-06 01:50:00	6	1	Night	0	A1	Five	Asymptomatic	81.7128	2371.99	0	0	0	0	0	0	0	0	0	0	0	0	0
2022-06-07 01:00:00	7	1	Night	0	A1	Five	Asymptomatic	81.7128	2371.99	0	0	0	0	0	0	0	0	0	0	0	0	0
2022-06-07 01:10:00	7	1	Night	0	A1	Five	Asymptomatic	81.7128	2371.99	0	0	0	0	0	0	0	0	0	0	0	0	0
2022-06-07 01:20:00	7	1	Night	0	A1	Five	Asymptomatic	81.7128	2371.99	0	0	0	0	0	0	0	0	0	0	0	0	0
2022-06-07 01:30:00	7	1	Night	0	A1	Five	Asymptomatic	81.7128	2371.99	0	0	0	0	0	0	0	0	0	0	0	0	0
2022-06-07 01:40:00	7	1	Night	0	A1	Five	Asymptomatic	81.7128	2371.99	0	0	0	0	0	0	0	0	0	0	0	0	0
2022-06-07 01:50:00	7	1	Night	0	A1	Five	Asymptomatic	81.7128	2371.99	0	0	0	0	0	0	0	0	0	0	0	0	0
2022-06-08 01:00:00	8	1	Night	0	A1	Five	Asymptomatic	81.7128	2371.99	0	0	0	0	0	0	0	0	0	0	0	0	0
2022-06-08 01:10:00	8	1	Night	0	A1	Five	Asymptomatic	81.7128	2371.99	0	0	0	0	0	0	0	0	0	0	0	0	0
2022-06-08 01:20:00	8	1	Night	0	A1	Five	Asymptomatic	81.7128	2371.99	0	0	0	0	0	0	0	0	0	0	0	0	0
2022-06-08 01:30:00	8	1	Night	0	A1	Five	Asymptomatic	81.7128	2371.99	0	0	0	0	0	0	0	0	0	0	0	0	0
2022-06-08 01:40:00	8	1	Night	0	A1	Five	Asymptomatic	81.7128	2371.99	0	0	0	0	0	0	0	0	0	0	0	0	0
2022-06-08 01:50:00	8	1	Night	0	A1	Five	Asymptomatic	81.7128	2371.99	0	0	0	0	0	0	0	0	0	0	0	0	0
2022-06-09 01:00:00	9	1	Night	0.00749007	A1	Five	Asymptomatic	81.7128	2371.99	16.0786	0.0160786	0.964714	23.1531	0.196769	0.000196769	0.0118062	0.283348	39.3925	2363.55	56725.2	56.7252	0.694202
2022-06-09 01:10:00	9	1	Night	0.016423	A1	Five	Asymptomatic	81.7128	2371.99	35.2545	0.0352545	2.11527	50.7664	0.431443	0.000431443	0.0258866	0.621278	86.3734	5182.4	124378	124.378	1.52213
2022-06-09 01:20:00	9	1	Night	0.00565441	A1	Five	Asymptomatic	81.7128	2371.99	12.138	0.012138	0.728282	17.4788	0.148545	0.000148545	0.0089127	0.213905	29.7382	1784.29	42823	42.823	0.524067
2022-06-09 01:30:00	9	1	Night	0.0141716	A1	Five	Asymptomatic	81.7128	2371.99	30.4216	0.0304216	1.82529	43.8071	0.372299	0.000372299	0.0223379	0.53611	74.5329	4471.97	107327	107.327	1.31347
2022-06-09 01:40:00	9	1	Night	0.0125408	A1	Five	Asymptomatic	81.7128	2371.99	26.9208	0.0269208	1.61525	38.7659	0.329456	0.000329456	0.0197673	0.474416	65.9559	3957.35	94976.5	94.9765	1.16232
2022-06-09 01:50:00	9	1	Night	0.00610235	A1	Five	Asymptomatic	81.7128	2371.99	13.0996	0.0130996	0.785977	18.8634	0.160313	0.000160313	0.00961877	0.230851	32.0941	1925.64	46215.4	46.2154	0.565584
2022-06-10 01:00:00	10	1	Night	0.0153015	A1	Five	Asymptomatic	81.7128	2371.99	32.8471	0.0328471	1.97082	47.2998	0.401982	0.000401982	0.0241189	0.578854	80.4753	4828.52	115884	115.884	1.41819
2022-06-10 01:10:00	10	1	Night	0.0158369	A1	Five	Asymptomatic	81.7128	2371.99	33.9964	0.0339964	2.03978	48.9548	0.416047	0.000416047	0.0249628	0.599108	83.2911	4997.47	119939	119.939	1.46781
2022-06-10 01:20:00	10	1	Night	0.0238207	A1	Five	Asymptomatic	81.7128	2371.99	51.1346	0.0511346	3.06808	73.6339	0.625785	0.000625785	0.0375471	0.90113	125.28	7516.79	180403	180.403	2.20777
2022-06-10 01:30:00	10	1	Night	0.0191487	A1	Five	Asymptomatic	81.7128	2371.99	41.1056	0.0411056	2.46633	59.192	0.503049	0.000503049	0.030183	0.724391	100.709	6042.52	145020	145.02	1.77476
2022-06-10 01:40:00	10	1	Night	0.023221	A1	Five	Asymptomatic	81.7128	2371.99	49.8474	0.0498474	2.99085	71.7803	0.610032	0.000610032	0.0366019	0.878446	122.126	7327.57	175862	175.862	2.15219
2022-06-10 01:50:00	10	1	Night	0.0137245	A1	Five	Asymptomatic	81.7128	2371.99	29.4618	0.0294618	1.76771	42.425	0.360553	0.000360553	0.0216332	0.519196	72.1814	4330.88	103941	103.941	1.27203
2022-06-11 01:00:00	11	1	Night	0.00939964	A1	Five	Asymptomatic	81.7128	2371.99	20.1778	0.0201778	1.21067	29.056	0.246935	0.000246935	0.0148161	0.355586	49.4355	2966.13	71187.1	71.1871	0.871187
2022-06-11 01:10:00	11	1	Night	0.011857	A1	Five	Asymptomatic	81.7128	2371.99	25.4528	0.0254528	1.52717	36.652	0.31149	0.00031149	0.0186894	0.448546	62.3593	3741.56	89797.4	89.7974	1.09894
2022-06-11 01:20:00	11	1	Night	0.010366	A1	Five	Asymptomatic	81.7128	2371.99	22.2521	0.0222521	1.33513	32.043	0.272321	0.000272321	0.0163392	0.392142	54.5176	3271.06	78505.4	78.5054	0.960747
2022-06-11 01:30:00	11	1	Night	0.00260744	A1	Five	Asymptomatic	81.7128	2371.99	5.59725	0.00559725	0.335835	8.06005	0.0684991	6.84991e-05	0.00410995	0.0986387	13.7133	822.796	19747.1	19.7471	0.241665
2022-06-11 01:40:00	11	1	Night	0.00799366	A1	Five	Asymptomatic	81.7128	2371.99	17.1596	0.0171596	1.02958	24.7098	0.209999	0.000209999	0.0125999	0.302398	42.041	2522.46	60539.1	60.5391	0.740876
2022-06-11 01:50:00	11	1	Night	0.0123647	A1	Five	Asymptomatic	81.7128	2371.99	26.5427	0.0265427	1.59256	38.2215	0.324829	0.000324829	0.0194898	0.467754	65.0297	3901.78	93642.8	93.6428	1.146
2022-06-12 01:00:00	12	1	Night	0.0136396	A1	Five	Asymptomatic	81.7128	2371.99	29.2794	0.0292794	1.75677	42.1624	0.358321	0.000358321	0.0214993	0.515982	71.7346	4304.08	103298	103.298	1.26416
2022-06-12 01:10:00	12	1	Night	0.00483829	A1	Five	Asymptomatic	81.7128	2371.99	10.3861	0.0103861	0.623168	14.956	0.127105	0.000127105	0.00762631	0.183032	25.446	1526.76	36642.3	36.6423	0.448427
2022-06-12 01:20:00	12	1	Night	0.00651183	A1	Five	Asymptomatic	81.7128	2371.99	13.9786	0.0139786	0.838718	20.1292	0.17107	0.00017107	0.0102642	0.246341	34.2476	2054.86	49316.6	49.3166	0.603536
2022-06-12 01:30:00	12	1	Night	0.010641	A1	Five	Asymptomatic	81.7128	2371.99	22.8425	0.0228425	1.37055	32.8932	0.279546	0.000279546	0.0167728	0.402547	55.9641	3357.85	80588.4	80.5884	0.986239
2022-06-12 01:40:00	12	1	Night	0.0121172	A1	Five	Asymptomatic	81.7128	2371.99	26.0115	0.0260115	1.56069	37.4565	0.318328	0.000318328	0.0190997	0.458392	63.7281	3823.68	91768.4	91.7684	1.12306
2022-06-12 01:50:00	12	1	Night	0.00220826	A1	Five	Asymptomatic	81.7128	2371.99	4.74036	0.00474036	0.284422	6.82612	0.0580124	5.80124e-05	0.00348075	0.0835379	11.6139	696.833	16724	16.724	0.204668
2022-06-13 01:00:00	13	1	Night	0.0187926	A1	Five	Asymptomatic	81.7128	2371.99	40.3412	0.0403412	2.42047	58.0913	0.493695	0.000493695	0.0296217	0.710921	98.836	5930.16	142324	142.324	1.74176
2022-06-13 01:10:00	13	1	Night	0.0139834	A1	Five	Asymptomatic	81.7128	2371.99	30.0174	0.0300174	1.80104	43.2251	0.367352	0.000367352	0.0220411	0.528987	73.5426	4412.56	105901	105.901	1.29602
2022-06-13 01:20:00	13	1	Night	0.0233732	A1	Five	Asymptomatic	81.7128	2371.99	50.1741	0.0501741	3.01045	72.2507	0.61403	0.00061403	0.0368418	0.884203	122.927	7375.59	177014	177.014	2.1663
2022-06-13 01:30:00	13	1	Night	0.0193498	A1	Five	Asymptomatic	81.7128	2371.99	41.5373	0.0415373	2.49224	59.8137	0.508332	0.000508332	0.0304999	0.731998	101.766	6105.98	146543	146.543	1.7934
2022-06-13 01:40:00	13	1	Night	0.0210479	A1	Five	Asymptomatic	81.7128	2371.99	45.1825	0.0451825	2.71095	65.0628	0.552942	0.000552942	0.0331765	0.796237	110.697	6641.82	159404	159.404	1.95078
2022-06-13 01:50:00	13	1	Night	0.0032438	A1	Five	Asymptomatic	81.7128	2371.99	6.96331	0.00696331	0.417799	10.0272	0.0852169	8.52169e-05	0.00511301	0.122712	17.0601	1023.61	24566.6	24.5666	0.300645
2022-06-14 01:00:00	14	1	Night	0.0107068	A1	Five	Asymptomatic	81.7128	2371.99	22.9837	0.0229837	1.37902	33.0966	0.281274	0.000281274	0.0168765	0.405035	56.3101	3378.61	81086.6	81.0866	0.992336
2022-06-14 01:10:00	14	1	Night	0.0116919	A1	Five	Asymptomatic	81.7128	2371.99	25.0985	0.0250985	1.50591	36.1419	0.307155	0.000307155	0.0184293	0.442304	61.4914	3689.48	88547.6	88.5476	1.08364
2022-06-14 01:20:00	14	1	Night	0.00880179	A1	Five	Asymptomatic	81.7128	2371.99	18.8944	0.0188944	1.13366	27.2079	0.231229	0.000231229	0.0138737	0.33297	46.2912	2777.47	66659.3	66.6593	0.815776
2022-06-14 01:30:00	14	1	Night	0.00486772	A1	Five	Asymptomatic	81.7128	2371.99	10.4493	0.0104493	0.626958	15.047	0.127878	0.000127878	0.0076727	0.184145	25.6008	1536.05	36865.1	36.8651	0.451155
2022-06-14 01:40:00	14	1	Night	0.000169979	A1	Five	Asymptomatic	81.7128	2371.99	0.364886	0.000364886	0.0218931	0.525435	0.00446546	4.46546e-06	0.000267928	0.00643027	0.89397	53.6382	1287.32	1.28732	0.0157542
2022-06-14 01:50:00	14	1	Night	0.001882	A1	Five	Asymptomatic	81.7128	2371.99	4.03999	0.00403999	0.242399	5.81759	0.0494413	4.94413e-05	0.00296648	0.0711955	9.89798	593.879	14253.1	14.2531	0.174429
2022-06-15 01:00:00	15	1	Night	0.0107785	A1	Five	Asymptomatic	81.7128	2371.99	23.1377	0.0231377	1.38826	33.3182	0.283158	0.000283158	0.0169895	0.407748	56.6873	3401.24	81629.7	81.6297	0.998982
2022-06-15 01:10:00	15	1	Night	0	A1	Five	Asymptomatic	81.7128	2371.99	0	0	0	0	0	0	0	0	0	0	0	0	0
2022-06-15 01:20:00	15	1	Night	0.00803046	A1	Five	Asymptomatic	81.7128	2371.99	17.2386	0.0172386	1.03432	24.8236	0.210965	0.000210965	0.0126579	0.30379	42.2345	2534.07	60817.7	60.8177	0.744286
2022-06-15 01:30:00	15	1	Night	0.00430081	A1	Five	Asymptomatic	81.7128	2371.99	9.23234	0.00923234	0.55394	13.2946	0.112985	0.000112985	0.00677911	0.162699	22.6192	1357.15	32571.7	32.5717	0.398612
2022-06-15 01:50:00	15	1	Night	0.00630985	A1	Five	Asymptomatic	81.7128	2371.99	13.5451	0.0135451	0.812703	19.5049	0.165764	0.000165764	0.00994585	0.2387	33.1854	1991.12	47786.9	47.7869	0.584816
2022-06-16 01:00:00	16	1	Night	0.00248192	A1	Five	Asymptomatic	81.7128	2371.99	5.32781	0.00532781	0.319669	7.67205	0.0652016	6.52016e-05	0.0039121	0.0938903	13.0531	783.188	18796.5	18.7965	0.230031
2022-06-16 01:10:00	16	1	Night	0.00392582	A1	Five	Asymptomatic	81.7128	2371.99	8.42737	0.00842737	0.505642	12.1354	0.103134	0.000103134	0.00618804	0.148513	20.6471	1238.82	29731.8	29.7318	0.363857
2022-06-16 01:20:00	16	1	Night	0.00392582	A1	Five	Asymptomatic	81.7128	2371.99	8.42737	0.00842737	0.505642	12.1354	0.103134	0.000103134	0.00618804	0.148513	20.6471	1238.82	29731.8	29.7318	0.363857
2022-06-16 01:30:00	16	1	Night	0.00760283	A1	Five	Asymptomatic	81.7128	2371.99	16.3206	0.0163206	0.979238	23.5017	0.199732	0.000199732	0.0119839	0.287613	39.9855	2399.13	57579.2	57.5792	0.704653
2022-06-16 01:50:00	16	1	Night	0.000164077	A1	Five	Asymptomatic	81.7128	2371.99	0.352216	0.000352216	0.021133	0.507191	0.00431041	4.31041e-06	0.000258625	0.00620699	0.862929	51.7758	1242.62	1.24262	0.0152071
2022-06-17 01:00:00	17	1	Night	0.00452634	A1	Five	Asymptomatic	81.7128	2371.99	9.71648	0.00971648	0.582989	13.9917	0.11891	0.00011891	0.0071346	0.171231	23.8054	1428.32	34279.7	34.2797	0.419515
2022-06-17 01:10:00	17	1	Night	0.00493514	A1	Five	Asymptomatic	81.7128	2371.99	10.594	0.010594	0.635641	15.2554	0.129649	0.000129649	0.00777896	0.186695	25.9553	1557.32	37375.7	37.3757	0.457403
2022-06-17 01:20:00	17	1	Night	0.000668217	A1	Five	Asymptomatic	81.7128	2371.99	1.43443	0.00143443	0.0860657	2.06558	0.0175545	1.75545e-05	0.00105327	0.0252785	3.51435	210.861	5060.66	5.06066	0.0619323
2022-06-17 01:30:00	17	1	Night	0.00577497	A1	Five	Asymptomatic	81.7128	2371.99	12.3969	0.0123969	0.743811	17.8515	0.151712	0.000151712	0.00910275	0.218466	30.3723	1822.34	43736.1	43.7361	0.535242
2022-06-17 01:40:00	17	1	Night	0.00157566	A1	Five	Asymptomatic	81.7128	2371.99	3.38239	0.00338239	0.202943	4.87064	0.0413936	4.13936e-05	0.00248361	0.0596067	8.28684	497.211	11933.1	11.9331	0.146037
2022-06-18 01:00:00	18	1	Night	0.00499553	A1	Five	Asymptomatic	81.7128	2371.99	10.7237	0.0107237	0.643419	15.4421	0.131236	0.000131236	0.00787415	0.18898	26.2729	1576.38	37833	37.833	0.463
2022-06-18 01:10:00	18	1	Night	0.000378532	A1	Five	Asymptomatic	81.7128	2371.99	0.812576	0.000812576	0.0487546	1.17011	0.00994429	9.94429e-06	0.000596657	0.0143198	1.99081	119.449	2866.77	2.86677	0.0350835
2022-06-18 01:20:00	18	1	Night	0.0031269	A1	Five	Asymptomatic	81.7128	2371.99	6.71236	0.00671236	0.402741	9.66579	0.0821457	8.21457e-05	0.00492874	0.11829	16.4453	986.716	23681.2	23.6812	0.28981
2022-06-18 01:30:00	18	1	Night	0.000161033	A1	Five	Asymptomatic	81.7128	2371.99	0.345682	0.000345682	0.0207409	0.497782	0.00423045	4.23045e-06	0.000253827	0.00609184	0.84692	50.8152	1219.56	1.21956	0.014925
2022-06-18 01:40:00	18	1	Night	0.0046073	A1	Five	Asymptomatic	81.7128	2371.99	9.89026	0.00989026	0.593416	14.242	0.121037	0.000121037	0.00726221	0.174293	24.2311	1453.87	34892.8	34.8928	0.427018
2022-06-19 01:00:00	19	1	Night	0.00800711	A1	Five	Asymptomatic	81.7128	2371.99	17.1885	0.0171885	1.03131	24.7514	0.210352	0.000210352	0.0126211	0.302907	42.1117	2526.7	60640.9	60.6409	0.742122
2022-06-19 01:10:00	19	1	Night	0.000601102	A1	Five	Asymptomatic	81.7128	2371.99	1.29036	0.00129036	0.0774214	1.85811	0.0157914	1.57914e-05	0.000947481	0.0227395	3.16137	189.682	4552.38	4.55238	0.0557119
2022-06-19 01:20:00	19	1	Night	0.0026721	A1	Five	Asymptomatic	81.7128	2371.99	5.73606	0.00573606	0.344164	8.25993	0.0701978	7.01978e-05	0.00421187	0.101085	14.0533	843.201	20236.8	20.2368	0.247658
2022-06-19 01:30:00	19	1	Night	0	A1	Five	Asymptomatic	81.7128	2371.99	0	0	0	0	0	0	0	0	0	0	0	0	0
2022-06-19 01:40:00	19	1	Night	0.015863	A1	Five	Asymptomatic	81.7128	2371.99	34.0522	0.0340522	2.04313	49.0352	0.416731	0.000416731	0.0250038	0.600092	83.428	5005.68	120136	120.136	1.47023
2022-06-19 01:50:00	19	1	Night	0.00300895	A1	Five	Asymptomatic	81.7128	2371.99	6.45917	0.00645917	0.38755	9.3012	0.0790472	7.90472e-05	0.00474283	0.113828	15.825	949.498	22787.9	22.7879	0.278878
2022-06-20 01:00:00	20	1	Night	0.00749117	A1	Five	Asymptomatic	81.7128	2371.99	16.0809	0.0160809	0.964856	23.1565	0.196798	0.000196798	0.0118079	0.283389	39.3983	2363.9	56733.5	56.7335	0.694304
2022-06-20 01:10:00	20	1	Night	0.00664232	A1	Five	Asymptomatic	81.7128	2371.99	14.2587	0.0142587	0.855524	20.5326	0.174498	0.000174498	0.0104699	0.251277	34.9339	2096.03	50304.8	50.3048	0.615629
2022-06-20 01:20:00	20	1	Night	0.0054141	A1	Five	Asymptomatic	81.7128	2371.99	11.6222	0.0116222	0.69733	16.7359	0.142232	0.000142232	0.00853392	0.204814	28.4743	1708.46	41003	41.003	0.501794
2022-06-20 01:30:00	20	1	Night	0.00314052	A1	Five	Asymptomatic	81.7128	2371.99	6.7416	0.0067416	0.404496	9.7079	0.0825036	8.25036e-05	0.00495021	0.118805	16.5169	991.015	23784.4	23.7844	0.291073
2022-06-20 01:40:00	20	1	Night	0.00664232	A1	Five	Asymptomatic	81.7128	2371.99	14.2587	0.0142587	0.855524	20.5326	0.174498	0.000174498	0.0104699	0.251277	34.9339	2096.03	50304.8	50.3048	0.615629
2022-06-21 01:00:00	21	1	Night	0.0031269	A1	Five	Asymptomatic	81.7128	2371.99	6.71236	0.00671236	0.402741	9.66579	0.0821457	8.21457e-05	0.00492874	0.11829	16.4453	986.716	23681.2	23.6812	0.28981
2022-06-21 01:10:00	21	1	Night	0.00243544	A1	Five	Asymptomatic	81.7128	2371.99	5.22803	0.00522803	0.313682	7.52836	0.0639805	6.39805e-05	0.00383883	0.092132	12.8087	768.521	18444.5	18.4445	0.225723
2022-06-21 01:20:00	21	1	Night	0.0031269	A1	Five	Asymptomatic	81.7128	2371.99	6.71236	0.00671236	0.402741	9.66579	0.0821457	8.21457e-05	0.00492874	0.11829	16.4453	986.716	23681.2	23.6812	0.28981
2022-06-21 01:30:00	21	1	Night	0.00832586	A1	Five	Asymptomatic	81.7128	2371.99	17.8727	0.0178727	1.07236	25.7367	0.218726	0.000218726	0.0131236	0.314965	43.7882	2627.29	63054.9	63.0549	0.771665
2022-06-21 01:40:00	21	1	Night	0.00422601	A1	Five	Asymptomatic	81.7128	2371.99	9.07177	0.00907177	0.544306	13.0634	0.11102	0.00011102	0.00666121	0.159869	22.2258	1333.55	32005.2	32.0052	0.391679
2022-06-21 01:50:00	21	1	Night	0.00661319	A1	Five	Asymptomatic	81.7128	2371.99	14.1962	0.0141962	0.851773	20.4426	0.173733	0.000173733	0.010424	0.250176	34.7807	2086.84	50084.3	50.0843	0.61293
2022-06-22 01:00:00	22	1	Night	0	A1	Five	Asymptomatic	81.7128	2371.99	0	0	0	0	0	0	0	0	0	0	0	0	0
2022-06-22 01:10:00	22	1	Night	0	A1	Five	Asymptomatic	81.7128	2371.99	0	0	0	0	0	0	0	0	0	0	0	0	0
2022-06-22 01:20:00	22	1	Night	0	A1	Five	Asymptomatic	81.7128	2371.99	0	0	0	0	0	0	0	0	0	0	0	0	0
2022-06-22 01:30:00	22	1	Night	0	A1	Five	Asymptomatic	81.7128	2371.99	0	0	0	0	0	0	0	0	0	0	0	0	0
2022-06-22 01:40:00	22	1	Night	0	A1	Five	Asymptomatic	81.7128	2371.99	0	0	0	0	0	0	0	0	0	0	0	0	0
2022-06-22 01:50:00	22	1	Night	0	A1	Five	Asymptomatic	81.7128	2371.99	0	0	0	0	0	0	0	0	0	0	0	0	0
2022-06-23 01:00:00	23	1	Night	0	A1	Five	Asymptomatic	81.7128	2371.99	0	0	0	0	0	0	0	0	0	0	0	0	0
2022-06-23 01:10:00	23	1	Night	0	A1	Five	Asymptomatic	81.7128	2371.99	0	0	0	0	0	0	0	0	0	0	0	0	0
2022-06-23 01:20:00	23	1	Night	0	A1	Five	Asymptomatic	81.7128	2371.99	0	0	0	0	0	0	0	0	0	0	0	0	0
2022-06-23 01:30:00	23	1	Night	0	A1	Five	Asymptomatic	81.7128	2371.99	0	0	0	0	0	0	0	0	0	0	0	0	0
2022-06-23 01:40:00	23	1	Night	0	A1	Five	Asymptomatic	81.7128	2371.99	0	0	0	0	0	0	0	0	0	0	0	0	0
2022-06-23 01:50:00	23	1	Night	0	A1	Five	Asymptomatic	81.7128	2371.99	0	0	0	0	0	0	0	0	0	0	0	0	0
2022-06-24 01:00:00	24	1	Night	0.0171097	A1	Five	Asymptomatic	81.7128	2371.99	36.7286	0.0367286	2.20371	52.8891	0.449483	0.000449483	0.026969	0.647256	89.985	5399.1	129578	129.578	1.58578
2022-06-24 01:10:00	24	1	Night	0.0160121	A1	Five	Asymptomatic	81.7128	2371.99	34.3723	0.0343723	2.06234	49.4962	0.420648	0.000420648	0.0252389	0.605733	84.2122	5052.73	121266	121.266	1.48405
2022-06-24 01:20:00	24	1	Night	0.0193621	A1	Five	Asymptomatic	81.7128	2371.99	41.5637	0.0415637	2.49382	59.8517	0.508656	0.000508656	0.0305193	0.732464	101.831	6109.86	146637	146.637	1.79454
2022-06-24 01:30:00	24	1	Night	0.0222822	A1	Five	Asymptomatic	81.7128	2371.99	47.8322	0.0478322	2.86993	68.8783	0.585369	0.000585369	0.0351221	0.842931	117.189	7031.33	168752	168.752	2.06518
2022-06-24 01:40:00	24	1	Night	0.0240889	A1	Five	Asymptomatic	81.7128	2371.99	51.7105	0.0517105	3.10263	74.4631	0.632832	0.000632832	0.0379699	0.911278	126.691	7601.44	182435	182.435	2.23263
2022-06-24 01:50:00	24	1	Night	0.0144022	A1	Five	Asymptomatic	81.7128	2371.99	30.9165	0.0309165	1.85499	44.5198	0.378356	0.000378356	0.0227014	0.544833	75.7455	4544.73	109074	109.074	1.33484
2022-06-25 01:10:00	25	1	Night	0.0166373	A1	Five	Asymptomatic	81.7128	2371.99	35.7145	0.0357145	2.14287	51.4289	0.437073	0.000437073	0.0262244	0.629386	87.5005	5250.03	126001	126.001	1.542
2022-06-25 01:20:00	25	1	Night	0.013417	A1	Five	Asymptomatic	81.7128	2371.99	28.8016	0.0288016	1.7281	41.4743	0.352474	0.000352474	0.0211484	0.507562	70.564	4233.84	101612	101.612	1.24353
2022-06-25 01:30:00	25	1	Night	0.012898	A1	Five	Asymptomatic	81.7128	2371.99	27.6874	0.0276874	1.66125	39.8699	0.338838	0.000338838	0.0203303	0.487927	67.8342	4070.05	97681.3	97.6813	1.19542
2022-06-25 01:40:00	25	1	Night	0.0062151	A1	Five	Asymptomatic	81.7128	2371.99	13.3416	0.0133416	0.800498	19.212	0.163275	0.000163275	0.00979648	0.235116	32.687	1961.22	47069.3	47.0693	0.576033
2022-06-26 01:00:00	26	1	Night	0.00480918	A1	Five	Asymptomatic	81.7128	2371.99	10.3236	0.0103236	0.619418	14.866	0.126341	0.000126341	0.00758043	0.18193	25.2929	1517.58	36421.8	36.4218	0.445729
2022-06-26 01:10:00	26	1	Night	0.00480918	A1	Five	Asymptomatic	81.7128	2371.99	10.3236	0.0103236	0.619418	14.866	0.126341	0.000126341	0.00758043	0.18193	25.2929	1517.58	36421.8	36.4218	0.445729
2022-06-26 01:20:00	26	1	Night	0.0130464	A1	Five	Asymptomatic	81.7128	2371.99	28.006	0.028006	1.68036	40.3286	0.342737	0.000342737	0.0205642	0.493541	68.6147	4116.88	98805.1	98.8051	1.20917
2022-06-26 01:30:00	26	1	Night	0.00690477	A1	Five	Asymptomatic	81.7128	2371.99	14.8221	0.0148221	0.889327	21.3439	0.181393	0.000181393	0.0108836	0.261206	36.3142	2178.85	52292.4	52.2924	0.639954
2022-06-26 01:40:00	26	1	Night	0.00254137	A1	Five	Asymptomatic	81.7128	2371.99	5.45544	0.00545544	0.327327	7.85584	0.0667636	6.67636e-05	0.00400582	0.0961396	13.3658	801.95	19246.8	19.2468	0.235542
2022-06-26 01:50:00	26	1	Night	0.00402033	A1	Five	Asymptomatic	81.7128	2371.99	8.63025	0.00863025	0.517815	12.4276	0.105617	0.000105617	0.00633701	0.152088	21.1441	1268.65	30447.5	30.4475	0.372616
2022-06-27 01:20:00	27	1	Night	0.00556837	A1	Five	Asymptomatic	81.7128	2371.99	11.9533	0.0119533	0.717201	17.2128	0.146285	0.000146285	0.00877709	0.21065	29.2857	1757.14	42171.4	42.1714	0.516093
2022-06-27 01:30:00	27	1	Night	0.000390802	A1	Five	Asymptomatic	81.7128	2371.99	0.838915	0.000838915	0.0503349	1.20804	0.0102666	1.02666e-05	0.000615998	0.0147839	2.05534	123.321	2959.69	2.95969	0.0362207
2022-06-27 01:40:00	27	1	Night	0.0119147	A1	Five	Asymptomatic	81.7128	2371.99	25.5768	0.0255768	1.53461	36.8305	0.313008	0.000313008	0.0187805	0.450731	62.6631	3759.78	90234.8	90.2348	1.10429
2022-06-27 01:50:00	27	1	Night	0.0104638	A1	Five	Asymptomatic	81.7128	2371.99	22.4622	0.0224622	1.34773	32.3455	0.274892	0.000274892	0.0164935	0.395844	55.0323	3301.94	79246.6	79.2466	0.969818
2022-06-28 01:00:00	28	1	Night	0.0164336	A1	Five	Asymptomatic	81.7128	2371.99	35.2772	0.0352772	2.11663	50.7992	0.431722	0.000431722	0.0259033	0.62168	86.4292	5185.75	124458	124.458	1.52312
2022-06-28 01:10:00	28	1	Night	0.00536698	A1	Five	Asymptomatic	81.7128	2371.99	11.521	0.011521	0.691262	16.5903	0.140994	0.000140994	0.00845965	0.203032	28.2265	1693.59	40646.2	40.6462	0.497427
2022-06-28 01:20:00	28	1	Night	0.0138986	A1	Five	Asymptomatic	81.7128	2371.99	29.8354	0.0298354	1.79012	42.963	0.365125	0.000365125	0.0219075	0.52578	73.0967	4385.8	105259	105.259	1.28816
2022-06-28 01:30:00	28	1	Night	0.0105409	A1	Five	Asymptomatic	81.7128	2371.99	22.6277	0.0226277	1.35766	32.5839	0.276917	0.000276917	0.016615	0.398761	55.4378	3326.27	79830.4	79.8304	0.976963
2022-06-28 01:40:00	28	1	Night	0.0119517	A1	Five	Asymptomatic	81.7128	2371.99	25.656	0.025656	1.53936	36.9447	0.313978	0.000313978	0.0188387	0.452128	62.8573	3771.44	90514.5	90.5145	1.10771
2022-06-28 01:50:00	28	1	Night	0.0119517	A1	Five	Asymptomatic	81.7128	2371.99	25.656	0.025656	1.53936	36.9447	0.313978	0.000313978	0.0188387	0.452128	62.8573	3771.44	90514.5	90.5145	1.10771
2022-06-29 01:00:00	29	1	Night	0.00925594	A1	Five	Asymptomatic	81.7128	2371.99	19.8693	0.0198693	1.19216	28.6118	0.24316	0.00024316	0.0145896	0.35015	48.6797	2920.78	70098.8	70.0988	0.857868
2022-06-29 01:10:00	29	1	Night	0.00925594	A1	Five	Asymptomatic	81.7128	2371.99	19.8693	0.0198693	1.19216	28.6118	0.24316	0.00024316	0.0145896	0.35015	48.6797	2920.78	70098.8	70.0988	0.857868
2022-06-29 01:20:00	29	1	Night	0.0120585	A1	Five	Asymptomatic	81.7128	2371.99	25.8854	0.0258854	1.55312	37.2749	0.316785	0.000316785	0.0190071	0.45617	63.4191	3805.15	91323.6	91.3236	1.11762
2022-06-29 01:30:00	29	1	Night	0.00244602	A1	Five	Asymptomatic	81.7128	2371.99	5.25076	0.00525076	0.315045	7.56109	0.0642586	6.42586e-05	0.00385552	0.0925324	12.8644	771.861	18524.7	18.5247	0.226704
2022-06-29 01:40:00	29	1	Night	0.00706384	A1	Five	Asymptomatic	81.7128	2371.99	15.1636	0.0151636	0.909816	21.8356	0.185572	0.000185572	0.0111343	0.267224	37.1508	2229.05	53497.2	53.4972	0.654698
2022-06-30 01:00:00	30	1	Night	0.0107785	A1	Five	Asymptomatic	81.7128	2371.99	23.1377	0.0231377	1.38826	33.3182	0.283158	0.000283158	0.0169895	0.407748	56.6873	3401.24	81629.7	81.6297	0.998982
2022-06-30 01:10:00	30	1	Night	0.00892507	A1	Five	Asymptomatic	81.7128	2371.99	19.159	0.019159	1.14954	27.589	0.234468	0.000234468	0.0140681	0.337633	46.9396	2816.38	67593	67.593	0.827202
2022-06-30 01:20:00	30	1	Night	0.0137093	A1	Five	Asymptomatic	81.7128	2371.99	29.4291	0.0294291	1.76574	42.3779	0.360153	0.000360153	0.0216092	0.51862	72.1012	4326.07	103826	103.826	1.27062
2022-06-30 01:30:00	30	1	Night	0.00214066	A1	Five	Asymptomatic	81.7128	2371.99	4.59524	0.00459524	0.275715	6.61715	0.0562365	5.62365e-05	0.00337419	0.0809806	11.2583	675.501	16212	16.212	0.198402
2022-06-30 01:40:00	30	1	Night	0.00430081	A1	Five	Asymptomatic	81.7128	2371.99	9.23234	0.00923234	0.55394	13.2946	0.112985	0.000112985	0.00677911	0.162699	22.6192	1357.15	32571.7	32.5717	0.398612
2022-07-01 01:00:00	1	1	Night	0.00174697	A1	Five	Asymptomatic	81.7128	2371.99	3.75013	0.00375013	0.225008	5.40019	0.045894	4.5894e-05	0.00275364	0.0660874	9.18782	551.269	13230.5	13.2305	0.161914
2022-07-01 01:10:00	1	1	Night	0.0103727	A1	Five	Asymptomatic	81.7128	2371.99	22.2665	0.0222665	1.33599	32.0637	0.272497	0.000272497	0.0163498	0.392395	54.5529	3273.17	78556.1	78.5561	0.961368
2022-07-01 01:20:00	1	1	Night	0.00272156	A1	Five	Asymptomatic	81.7128	2371.99	5.84224	0.00584224	0.350534	8.41282	0.0714972	7.14972e-05	0.00428983	0.102956	14.3135	858.809	20611.4	20.6114	0.252242
2022-07-01 01:30:00	1	1	Night	0.0122321	A1	Five	Asymptomatic	81.7128	2371.99	26.258	0.026258	1.57548	37.8114	0.321344	0.000321344	0.0192807	0.462736	64.332	3859.92	92638.1	92.6381	1.1337
2022-07-01 01:40:00	1	1	Night	0.00174697	A1	Five	Asymptomatic	81.7128	2371.99	3.75013	0.00375013	0.225008	5.40019	0.045894	4.5894e-05	0.00275364	0.0660874	9.18782	551.269	13230.5	13.2305	0.161914
2022-07-01 01:50:00	1	1	Night	0.00902859	A1	Five	Asymptomatic	81.7128	2371.99	19.3812	0.0193812	1.16287	27.909	0.237187	0.000237187	0.0142312	0.34155	47.484	2849.04	68377	68.377	0.836796
2022-07-02 01:00:00	2	1	Night	0.00994536	A1	Five	Asymptomatic	81.7128	2371.99	21.3492	0.0213492	1.28095	30.7429	0.261271	0.000261271	0.0156763	0.376231	52.3056	3138.34	75320.1	75.3201	0.921766
2022-07-02 01:10:00	2	1	Night	0.00396079	A1	Five	Asymptomatic	81.7128	2371.99	8.50243	0.00850243	0.510146	12.2435	0.104053	0.000104053	0.00624315	0.149836	20.831	1249.86	29996.6	29.9966	0.367097
2022-07-02 01:20:00	2	1	Night	0.00285488	A1	Five	Asymptomatic	81.7128	2371.99	6.12844	0.00612844	0.367706	8.82495	0.0749997	7.49997e-05	0.00449998	0.108	15.0147	900.881	21621.1	21.6211	0.264599
2022-07-02 01:30:00	2	1	Night	0.00120732	A1	Five	Asymptomatic	81.7128	2371.99	2.59169	0.00259169	0.155501	3.73203	0.031717	3.1717e-05	0.00190302	0.0456725	6.34964	380.978	9143.48	9.14348	0.111898
2022-07-02 01:40:00	2	1	Night	0.00434556	A1	Five	Asymptomatic	81.7128	2371.99	9.32839	0.00932839	0.559704	13.4329	0.114161	0.000114161	0.00684964	0.164391	22.8546	1371.27	32910.6	32.9106	0.402759
2022-07-02 01:50:00	2	1	Night	0.00856426	A1	Five	Asymptomatic	81.7128	2371.99	18.3845	0.0183845	1.10307	26.4737	0.224989	0.000224989	0.0134993	0.323984	45.042	2702.52	64860.5	64.8605	0.793761
2022-07-03 01:10:00	3	1	Night	0.0112275	A1	Five	Asymptomatic	81.7128	2371.99	24.1015	0.0241015	1.44609	34.7062	0.294954	0.000294954	0.0176973	0.424734	59.0488	3542.93	85030.2	85.0302	1.0406
2022-07-03 01:20:00	3	1	Night	0.00854115	A1	Five	Asymptomatic	81.7128	2371.99	18.3349	0.0183349	1.10009	26.4022	0.224382	0.000224382	0.0134629	0.32311	44.9204	2695.23	64685.4	64.6854	0.791619
2022-07-03 01:30:00	3	1	Night	0.00811087	A1	Five	Asymptomatic	81.7128	2371.99	17.4112	0.0174112	1.04467	25.0721	0.213078	0.000213078	0.0127847	0.306832	42.6574	2559.45	61426.7	61.4267	0.751739
2022-07-03 01:40:00	3	1	Night	0.00854115	A1	Five	Asymptomatic	81.7128	2371.99	18.3349	0.0183349	1.10009	26.4022	0.224382	0.000224382	0.0134629	0.32311	44.9204	2695.23	64685.4	64.6854	0.791619
2022-07-03 01:50:00	3	1	Night	0.0112275	A1	Five	Asymptomatic	81.7128	2371.99	24.1015	0.0241015	1.44609	34.7062	0.294954	0.000294954	0.0176973	0.424734	59.0488	3542.93	85030.2	85.0302	1.0406
2022-07-04 01:00:00	4	1	Night	0.00490966	A1	Five	Asymptomatic	81.7128	2371.99	10.5393	0.0105393	0.632359	15.1766	0.12898	0.00012898	0.0077388	0.185731	25.8213	1549.28	37182.7	37.1827	0.455042
2022-07-04 01:20:00	4	1	Night	0.00691124	A1	Five	Asymptomatic	81.7128	2371.99	14.836	0.014836	0.890162	21.3639	0.181563	0.000181563	0.0108938	0.261451	36.3483	2180.9	52341.5	52.3415	0.640554
2022-07-04 01:40:00	4	1	Night	0.00144707	A1	Five	Asymptomatic	81.7128	2371.99	3.10635	0.00310635	0.186381	4.47314	0.0380154	3.80154e-05	0.00228093	0.0547422	7.61056	456.633	10959.2	10.9592	0.134119
2022-07-04 01:50:00	4	1	Night	0.00905481	A1	Five	Asymptomatic	81.7128	2371.99	19.4375	0.0194375	1.16625	27.99	0.237876	0.000237876	0.0142726	0.342541	47.6219	2857.32	68575.6	68.5756	0.839226
2022-07-05 01:00:00	5	1	Night	0.00674108	A1	Five	Asymptomatic	81.7128	2371.99	14.4708	0.0144708	0.868245	20.8379	0.177093	0.000177093	0.0106256	0.255014	35.4534	2127.2	51052.8	51.0528	0.624784
2022-07-05 01:30:00	5	1	Night	0.00549431	A1	Five	Asymptomatic	81.7128	2371.99	11.7944	0.0117944	0.707662	16.9839	0.144339	0.000144339	0.00866036	0.207849	28.8962	1733.77	41610.5	41.6105	0.509229
2022-07-05 01:40:00	5	1	Night	0.00760283	A1	Five	Asymptomatic	81.7128	2371.99	16.3206	0.0163206	0.979238	23.5017	0.199732	0.000199732	0.0119839	0.287613	39.9855	2399.13	57579.2	57.5792	0.704653
2022-07-05 01:50:00	5	1	Night	0.0117536	A1	Five	Asymptomatic	81.7128	2371.99	25.2308	0.0252308	1.51385	36.3323	0.308774	0.000308774	0.0185264	0.444634	61.8154	3708.93	89014.2	89.0142	1.08935
2022-07-06 01:00:00	6	1	Night	0.00842476	A1	Five	Asymptomatic	81.7128	2371.99	18.085	0.018085	1.0851	26.0424	0.221324	0.000221324	0.0132794	0.318707	44.3083	2658.5	63803.9	63.8039	0.780831
2022-07-06 01:20:00	6	1	Night	0.00842476	A1	Five	Asymptomatic	81.7128	2371.99	18.085	0.018085	1.0851	26.0424	0.221324	0.000221324	0.0132794	0.318707	44.3083	2658.5	63803.9	63.8039	0.780831
2022-07-06 01:30:00	6	1	Night	0.00669137	A1	Five	Asymptomatic	81.7128	2371.99	14.364	0.014364	0.861842	20.6842	0.175787	0.000175787	0.0105472	0.253133	35.1919	2111.51	50676.3	50.6763	0.620176
2022-07-06 01:40:00	6	1	Night	0.00754663	A1	Five	Asymptomatic	81.7128	2371.99	16.2	0.0162	0.971999	23.328	0.198255	0.000198255	0.0118953	0.285487	39.6899	2381.4	57153.5	57.1535	0.699444
2022-07-06 01:50:00	6	1	Night	0.00466144	A1	Five	Asymptomatic	81.7128	2371.99	10.0065	0.0100065	0.600389	14.4093	0.122459	0.000122459	0.00734755	0.176341	24.5159	1470.95	35302.9	35.3029	0.432036
2022-07-07 01:00:00	7	1	Night	0.00602834	A1	Five	Asymptomatic	81.7128	2371.99	12.9407	0.0129407	0.776444	18.6347	0.158368	0.000158368	0.00950211	0.228051	31.7048	1902.29	45654.9	45.6549	0.558724
2022-07-07 01:10:00	7	1	Night	0.00479475	A1	Five	Asymptomatic	81.7128	2371.99	10.2927	0.0102927	0.617559	14.8214	0.125961	0.000125961	0.00755768	0.181384	25.217	1513.02	36312.5	36.3125	0.444391
2022-07-07 01:20:00	7	1	Night	0.00439774	A1	Five	Asymptomatic	81.7128	2371.99	9.44041	0.00944041	0.566425	13.5942	0.115532	0.000115532	0.0069319	0.166366	23.129	1387.74	33305.8	33.3058	0.407596
2022-07-07 01:30:00	7	1	Night	0.00362675	A1	Five	Asymptomatic	81.7128	2371.99	7.78536	0.00778536	0.467122	11.2109	0.0952771	9.52771e-05	0.00571663	0.137199	19.0741	1144.45	27466.8	27.4668	0.336138
2022-07-07 01:40:00	7	1	Night	0.00688391	A1	Five	Asymptomatic	81.7128	2371.99	14.7774	0.0147774	0.886642	21.2794	0.180845	0.000180845	0.0108507	0.260417	36.2045	2172.27	52134.5	52.1345	0.638021
2022-07-07 01:50:00	7	1	Night	0.0025338	A1	Five	Asymptomatic	81.7128	2371.99	5.43919	0.00543919	0.326351	7.83243	0.0665647	6.65647e-05	0.00399388	0.0958531	13.326	799.561	19189.5	19.1895	0.23484
2022-07-08 01:00:00	8	1	Night	0.00493798	A1	Five	Asymptomatic	81.7128	2371.99	10.6001	0.0106001	0.636008	15.2642	0.129724	0.000129724	0.00778345	0.186803	25.9703	1558.22	37397.2	37.3972	0.457667
2022-07-08 01:20:00	8	1	Night	0.00493798	A1	Five	Asymptomatic	81.7128	2371.99	10.6001	0.0106001	0.636008	15.2642	0.129724	0.000129724	0.00778345	0.186803	25.9703	1558.22	37397.2	37.3972	0.457667
2022-07-08 01:30:00	8	1	Night	0.0061278	A1	Five	Asymptomatic	81.7128	2371.99	13.1543	0.0131543	0.789255	18.9421	0.160982	0.000160982	0.00965889	0.231813	32.2279	1933.68	46408.2	46.4082	0.567943
2022-07-08 01:40:00	8	1	Night	0.00493798	A1	Five	Asymptomatic	81.7128	2371.99	10.6001	0.0106001	0.636008	15.2642	0.129724	0.000129724	0.00778345	0.186803	25.9703	1558.22	37397.2	37.3972	0.457667
2022-07-08 01:50:00	8	1	Night	0.00532828	A1	Five	Asymptomatic	81.7128	2371.99	11.438	0.011438	0.686277	16.4707	0.139977	0.000139977	0.00839865	0.201568	28.023	1681.38	40353.1	40.3531	0.49384
2022-07-09 01:10:00	9	1	Night	0.00207081	A1	Five	Asymptomatic	81.7128	2371.99	4.4453	0.0044453	0.266718	6.40123	0.0544015	5.44015e-05	0.00326409	0.0783381	10.891	653.459	15683	15.683	0.191928
2022-07-09 01:20:00	9	1	Night	0	A1	Five	Asymptomatic	81.7128	2371.99	0	0	0	0	0	0	0	0	0	0	0	0	0
2022-07-09 01:30:00	9	1	Night	0.000614739	A1	Five	Asymptomatic	81.7128	2371.99	1.31963	0.00131963	0.0791778	1.90027	0.0161496	1.61496e-05	0.000968976	0.0232554	3.23309	193.986	4655.65	4.65565	0.0569758
2022-07-09 01:50:00	9	1	Night	0.0037914	A1	Five	Asymptomatic	81.7128	2371.99	8.1388	0.0081388	0.488328	11.7199	0.0996025	9.96025e-05	0.00597615	0.143428	19.9401	1196.4	28713.7	28.7137	0.351398
2022-07-10 01:00:00	10	1	Night	0.0300501	A1	Five	Asymptomatic	81.7128	2371.99	64.5071	0.0645071	3.87042	92.8902	0.789436	0.000789436	0.0473662	1.13679	158.042	9482.54	227581	227.581	2.78513
2022-07-10 01:10:00	10	1	Night	0.0237974	A1	Five	Asymptomatic	81.7128	2371.99	51.0847	0.0510847	3.06508	73.5619	0.625173	0.000625173	0.0375104	0.900249	125.157	7509.45	180227	180.227	2.20561
2022-07-10 01:20:00	10	1	Night	0.0265854	A1	Five	Asymptomatic	81.7128	2371.99	57.0695	0.0570695	3.42417	82.1801	0.698416	0.000698416	0.041905	1.00572	139.82	8389.22	201341	201.341	2.46401
2022-07-10 01:30:00	10	1	Night	0.0265854	A1	Five	Asymptomatic	81.7128	2371.99	57.0695	0.0570695	3.42417	82.1801	0.698416	0.000698416	0.041905	1.00572	139.82	8389.22	201341	201.341	2.46401
2022-07-10 01:40:00	10	1	Night	0.0232507	A1	Five	Asymptomatic	81.7128	2371.99	49.9112	0.0499112	2.99467	71.8721	0.610812	0.000610812	0.0366487	0.87957	122.282	7336.95	176087	176.087	2.15495
2022-07-10 01:50:00	10	1	Night	0.0271539	A1	Five	Asymptomatic	81.7128	2371.99	58.2899	0.0582899	3.49739	83.9374	0.71335	0.00071335	0.042801	1.02722	142.81	8568.61	205647	205.647	2.5167
2022-07-11 01:00:00	11	1	Night	0.00888681	A1	Five	Asymptomatic	81.7128	2371.99	19.0769	0.0190769	1.14461	27.4707	0.233462	0.000233462	0.0140077	0.336186	46.7383	2804.3	67303.2	67.3032	0.823655
2022-07-11 01:10:00	11	1	Night	0.00481961	A1	Five	Asymptomatic	81.7128	2371.99	10.346	0.010346	0.620761	14.8983	0.126614	0.000126614	0.00759686	0.182325	25.3477	1520.86	36500.8	36.5008	0.446695
2022-07-11 01:20:00	11	1	Night	0.00203028	A1	Five	Asymptomatic	81.7128	2371.99	4.3583	0.0043583	0.261498	6.27596	0.0533368	5.33368e-05	0.00320021	0.076805	10.6778	640.67	15376.1	15.3761	0.188172
2022-07-11 01:30:00	11	1	Night	0.00637924	A1	Five	Asymptomatic	81.7128	2371.99	13.694	0.013694	0.82164	19.7194	0.167587	0.000167587	0.0100552	0.241325	33.5503	2013.02	48312.4	48.3124	0.591247
2022-07-11 01:40:00	11	1	Night	0.00760924	A1	Five	Asymptomatic	81.7128	2371.99	16.3344	0.0163344	0.980062	23.5215	0.1999	0.0001999	0.011994	0.287856	40.0192	2401.15	57627.7	57.6277	0.705246
2022-07-11 01:50:00	11	1	Night	0.00802996	A1	Five	Asymptomatic	81.7128	2371.99	17.2375	0.0172375	1.03425	24.822	0.210952	0.000210952	0.0126571	0.303771	42.2319	2533.91	60814	60.814	0.74424
2022-07-12 01:00:00	12	1	Night	0.00512193	A1	Five	Asymptomatic	81.7128	2371.99	10.995	0.010995	0.6597	15.8328	0.134557	0.000134557	0.00807339	0.193761	26.9377	1616.26	38790.3	38.7903	0.474715
2022-07-12 01:10:00	12	1	Night	0.005527	A1	Five	Asymptomatic	81.7128	2371.99	11.8645	0.0118645	0.711873	17.0849	0.145198	0.000145198	0.00871189	0.209085	29.0681	1744.09	41858.1	41.8581	0.512259
2022-07-12 01:20:00	12	1	Night	0.000387951	A1	Five	Asymptomatic	81.7128	2371.99	0.832795	0.000832795	0.0499677	1.19923	0.0101917	1.01917e-05	0.000611504	0.0146761	2.04035	122.421	2938.1	2.9381	0.0359564
2022-07-12 01:30:00	12	1	Night	0.00512193	A1	Five	Asymptomatic	81.7128	2371.99	10.995	0.010995	0.6597	15.8328	0.134557	0.000134557	0.00807339	0.193761	26.9377	1616.26	38790.3	38.7903	0.474715
2022-07-12 01:40:00	12	1	Night	0.00764835	A1	Five	Asymptomatic	81.7128	2371.99	16.4183	0.0164183	0.9851	23.6424	0.200927	0.000200927	0.0120556	0.289335	40.2249	2413.49	57923.9	57.9239	0.708871
2022-07-12 01:50:00	12	1	Night	0.00320554	A1	Five	Asymptomatic	81.7128	2371.99	6.88118	0.00688118	0.412871	9.9089	0.0842117	8.42117e-05	0.0050527	0.121265	16.8589	1011.53	24276.8	24.2768	0.297099
2022-07-13 01:00:00	13	1	Night	0.00249654	A1	Five	Asymptomatic	81.7128	2371.99	5.35921	0.00535921	0.321552	7.71726	0.0655859	6.55859e-05	0.00393515	0.0944436	13.1301	787.803	18907.3	18.9073	0.231387
2022-07-13 01:10:00	13	1	Night	0.00357323	A1	Five	Asymptomatic	81.7128	2371.99	7.67047	0.00767047	0.460228	11.0455	0.0938711	9.38711e-05	0.00563226	0.135174	18.7927	1127.56	27061.4	27.0614	0.331177
2022-07-13 01:20:00	13	1	Night	0.00215641	A1	Five	Asymptomatic	81.7128	2371.99	4.62906	0.00462906	0.277743	6.66584	0.0566503	5.66503e-05	0.00339902	0.0815765	11.3412	680.471	16331.3	16.3313	0.199862
2022-07-13 01:30:00	13	1	Night	0.00433269	A1	Five	Asymptomatic	81.7128	2371.99	9.30076	0.00930076	0.558046	13.3931	0.113823	0.000113823	0.00682935	0.163905	22.7869	1367.21	32813.1	32.8131	0.401566
2022-07-13 01:40:00	13	1	Night	0.00284647	A1	Five	Asymptomatic	81.7128	2371.99	6.11038	0.00611038	0.366623	8.79894	0.0747787	7.47787e-05	0.00448672	0.107681	14.9704	898.225	21557.4	21.5574	0.263819
2022-07-13 01:50:00	13	1	Night	0.00249654	A1	Five	Asymptomatic	81.7128	2371.99	5.35921	0.00535921	0.321552	7.71726	0.0655859	6.55859e-05	0.00393515	0.0944436	13.1301	787.803	18907.3	18.9073	0.231387
2022-07-14 01:00:00	14	1	Night	0.016919	A1	Five	Asymptomatic	81.7128	2371.99	36.3192	0.0363192	2.17915	52.2996	0.444473	0.000444473	0.0266684	0.640042	88.982	5338.92	128134	128.134	1.5681
2022-07-14 01:10:00	14	1	Night	0.0184643	A1	Five	Asymptomatic	81.7128	2371.99	39.6365	0.0396365	2.37819	57.0765	0.48507	0.00048507	0.0291042	0.698501	97.1093	5826.56	139837	139.837	1.71133
2022-07-14 01:20:00	14	1	Night	0.012507	A1	Five	Asymptomatic	81.7128	2371.99	26.8483	0.0268483	1.6109	38.6615	0.328569	0.000328569	0.0197141	0.473139	65.7782	3946.69	94720.7	94.7207	1.15919
2022-07-14 01:30:00	14	1	Night	0.0154104	A1	Five	Asymptomatic	81.7128	2371.99	33.0807	0.0330807	1.98484	47.6363	0.404842	0.000404842	0.0242905	0.582972	81.0478	4862.87	116709	116.709	1.42828
2022-07-14 01:40:00	14	1	Night	0.0184643	A1	Five	Asymptomatic	81.7128	2371.99	39.6365	0.0396365	2.37819	57.0765	0.48507	0.00048507	0.0291042	0.698501	97.1093	5826.56	139837	139.837	1.71133
2022-07-14 01:50:00	14	1	Night	0.0154104	A1	Five	Asymptomatic	81.7128	2371.99	33.0807	0.0330807	1.98484	47.6363	0.404842	0.000404842	0.0242905	0.582972	81.0478	4862.87	116709	116.709	1.42828
2022-07-15 01:00:00	15	1	Night	0.00736105	A1	Five	Asymptomatic	81.7128	2371.99	15.8016	0.0158016	0.948096	22.7543	0.19338	0.00019338	0.0116028	0.278467	38.7139	2322.83	55748	55.748	0.682243
2022-07-15 01:10:00	15	1	Night	0.00207671	A1	Five	Asymptomatic	81.7128	2371.99	4.45798	0.00445798	0.267479	6.41949	0.0545567	5.45567e-05	0.0032734	0.0785616	10.9221	655.323	15727.8	15.7278	0.192476
2022-07-15 01:20:00	15	1	Night	0.00145325	A1	Five	Asymptomatic	81.7128	2371.99	3.11962	0.00311962	0.187177	4.49225	0.0381778	3.81778e-05	0.00229067	0.054976	7.64306	458.584	11006	11.006	0.134691
2022-07-15 01:30:00	15	1	Night	0.00694128	A1	Five	Asymptomatic	81.7128	2371.99	14.9005	0.0149005	0.894031	21.4567	0.182352	0.000182352	0.0109411	0.262587	36.5063	2190.38	52569	52.569	0.643338
2022-07-15 01:40:00	15	1	Night	0.00571669	A1	Five	Asymptomatic	81.7128	2371.99	12.2717	0.0122717	0.736304	17.6713	0.150181	0.000150181	0.00901088	0.216261	30.0658	1803.95	43294.7	43.2947	0.52984
2022-07-15 01:50:00	15	1	Night	0.00454774	A1	Five	Asymptomatic	81.7128	2371.99	9.76241	0.00976241	0.585745	14.0579	0.119472	0.000119472	0.00716833	0.17204	23.9179	1435.07	34441.8	34.4418	0.421498
2022-07-16 01:00:00	16	1	Night	0.00356269	A1	Five	Asymptomatic	81.7128	2371.99	7.64786	0.00764786	0.458872	11.0129	0.0935944	9.35944e-05	0.00561566	0.134776	18.7373	1124.24	26981.7	26.9817	0.330201
2022-07-16 01:10:00	16	1	Night	0.0018215	A1	Five	Asymptomatic	81.7128	2371.99	3.91014	0.00391014	0.234608	5.63059	0.0478522	4.78522e-05	0.00287113	0.0689071	9.57983	574.79	13795	13.795	0.168822
2022-07-16 01:20:00	16	1	Night	0.00150447	A1	Five	Asymptomatic	81.7128	2371.99	3.22957	0.00322957	0.193774	4.65058	0.0395234	3.95234e-05	0.0023714	0.0569137	7.91244	474.746	11393.9	11.3939	0.139439
2022-07-16 01:30:00	16	1	Night	0.000638133	A1	Five	Asymptomatic	81.7128	2371.99	1.36985	0.00136985	0.0821909	1.97258	0.0167642	1.67642e-05	0.00100585	0.0241404	3.35613	201.368	4832.83	4.83283	0.059144
2022-07-16 01:50:00	16	1	Night	0.0028381	A1	Five	Asymptomatic	81.7128	2371.99	6.09241	0.00609241	0.365544	8.77306	0.0745587	7.45587e-05	0.00447352	0.107365	14.9264	895.584	21494	21.494	0.263043
2022-07-17 01:00:00	17	1	Night	0.0107785	A1	Five	Asymptomatic	81.7128	2371.99	23.1377	0.0231377	1.38826	33.3182	0.283158	0.000283158	0.0169895	0.407748	56.6873	3401.24	81629.7	81.6297	0.998982
2022-07-17 01:10:00	17	1	Night	0.0132088	A1	Five	Asymptomatic	81.7128	2371.99	28.3546	0.0283546	1.70128	40.8307	0.347003	0.000347003	0.0208202	0.499685	69.4688	4168.13	100035	100.035	1.22423
2022-07-17 01:30:00	17	1	Night	0.0107785	A1	Five	Asymptomatic	81.7128	2371.99	23.1377	0.0231377	1.38826	33.3182	0.283158	0.000283158	0.0169895	0.407748	56.6873	3401.24	81629.7	81.6297	0.998982
2022-07-17 01:40:00	17	1	Night	0.0147244	A1	Five	Asymptomatic	81.7128	2371.99	31.6081	0.0316081	1.89649	45.5157	0.38682	0.00038682	0.0232092	0.55702	77.4399	4646.39	111513	111.513	1.3647
2022-07-18 01:00:00	18	1	Night	0.00832693	A1	Five	Asymptomatic	81.7128	2371.99	17.875	0.017875	1.0725	25.74	0.218754	0.000218754	0.0131252	0.315006	43.7938	2627.63	63063	63.063	0.771764
2022-07-18 01:10:00	18	1	Night	0.0152777	A1	Five	Asymptomatic	81.7128	2371.99	32.7958	0.0327958	1.96775	47.226	0.401355	0.000401355	0.0240813	0.577951	80.3498	4820.99	115704	115.704	1.41598
2022-07-18 01:20:00	18	1	Night	0.0179978	A1	Five	Asymptomatic	81.7128	2371.99	38.635	0.038635	2.3181	55.6344	0.472814	0.000472814	0.0283689	0.680852	94.6557	5679.34	136304	136.304	1.66809
2022-07-18 01:30:00	18	1	Night	0.000169726	A1	Five	Asymptomatic	81.7128	2371.99	0.364342	0.000364342	0.0218605	0.524653	0.00445882	4.45882e-06	0.000267529	0.0064207	0.892639	53.5583	1285.4	1.2854	0.0157307
2022-07-18 01:40:00	18	1	Night	0.00445782	A1	Five	Asymptomatic	81.7128	2371.99	9.56939	0.00956939	0.574163	13.7799	0.11711	0.00011711	0.0070266	0.168638	23.445	1406.7	33760.8	33.7608	0.413164
2022-07-18 01:50:00	18	1	Night	0.00486034	A1	Five	Asymptomatic	81.7128	2371.99	10.4334	0.0104334	0.626007	15.0242	0.127684	0.000127684	0.00766106	0.183865	25.5619	1533.72	36809.2	36.8092	0.45047
2022-07-19 01:00:00	19	1	Night	0	A1	Five	Asymptomatic	81.7128	2371.99	0	0	0	0	0	0	0	0	0	0	0	0	0
2022-07-19 01:10:00	19	1	Night	0.001882	A1	Five	Asymptomatic	81.7128	2371.99	4.03999	0.00403999	0.242399	5.81759	0.0494413	4.94413e-05	0.00296648	0.0711955	9.89798	593.879	14253.1	14.2531	0.174429
2022-07-19 01:20:00	19	1	Night	0.00222157	A1	Five	Asymptomatic	81.7128	2371.99	4.76895	0.00476895	0.286137	6.86728	0.0583623	5.83623e-05	0.00350174	0.0840417	11.6839	701.035	16824.8	16.8248	0.205902
2022-07-19 01:30:00	19	1	Night	0.00155437	A1	Five	Asymptomatic	81.7128	2371.99	3.33669	0.00333669	0.200201	4.80483	0.0408343	4.08343e-05	0.00245006	0.0588014	8.17488	490.493	11771.8	11.7718	0.144063
2022-07-19 01:40:00	19	1	Night	0.00330277	A1	Five	Asymptomatic	81.7128	2371.99	7.08989	0.00708989	0.425394	10.2094	0.086766	8.6766e-05	0.00520596	0.124943	17.3702	1042.21	25013.1	25.0131	0.30611
2022-07-19 01:50:00	19	1	Night	0.00406915	A1	Five	Asymptomatic	81.7128	2371.99	8.73504	0.00873504	0.524102	12.5785	0.106899	0.000106899	0.00641395	0.153935	21.4008	1284.05	30817.2	30.8172	0.37714
2022-07-20 01:00:00	20	1	Night	0.00788352	A1	Five	Asymptomatic	81.7128	2371.99	16.9232	0.0169232	1.01539	24.3693	0.207105	0.000207105	0.0124263	0.298232	41.4617	2487.7	59704.9	59.7049	0.730667
2022-07-20 01:10:00	20	1	Night	0.00788352	A1	Five	Asymptomatic	81.7128	2371.99	16.9232	0.0169232	1.01539	24.3693	0.207105	0.000207105	0.0124263	0.298232	41.4617	2487.7	59704.9	59.7049	0.730667
2022-07-20 01:20:00	20	1	Night	0.00446459	A1	Five	Asymptomatic	81.7128	2371.99	9.58391	0.00958391	0.575035	13.8008	0.117288	0.000117288	0.00703727	0.168894	23.4806	1408.84	33812	33.812	0.413791
2022-07-20 01:30:00	20	1	Night	0.00330277	A1	Five	Asymptomatic	81.7128	2371.99	7.08989	0.00708989	0.425394	10.2094	0.086766	8.6766e-05	0.00520596	0.124943	17.3702	1042.21	25013.1	25.0131	0.30611
2022-07-20 01:40:00	20	1	Night	0.00569589	A1	Five	Asymptomatic	81.7128	2371.99	12.2271	0.0122271	0.733625	17.607	0.149635	0.000149635	0.00897809	0.215474	29.9564	1797.38	43137.2	43.1372	0.527912
2022-07-20 01:50:00	20	1	Night	0.00655164	A1	Five	Asymptomatic	81.7128	2371.99	14.0641	0.0140641	0.843845	20.2523	0.172116	0.000172116	0.010327	0.247847	34.457	2067.42	49618.1	49.6181	0.607225
2022-07-21 01:00:00	21	1	Night	0.0227793	A1	Five	Asymptomatic	81.7128	2371.99	48.8992	0.0488992	2.93395	70.4149	0.598428	0.000598428	0.0359057	0.861736	119.803	7188.19	172517	172.517	2.11125
2022-07-21 01:10:00	21	1	Night	0.0200126	A1	Five	Asymptomatic	81.7128	2371.99	42.96	0.04296	2.5776	61.8625	0.525744	0.000525744	0.0315446	0.757072	105.252	6315.13	151563	151.563	1.85483
2022-07-21 01:20:00	21	1	Night	0.0194714	A1	Five	Asymptomatic	81.7128	2371.99	41.7984	0.0417984	2.5079	60.1896	0.511527	0.000511527	0.0306916	0.7366	102.406	6144.36	147465	147.465	1.80467
2022-07-21 01:30:00	21	1	Night	0.0194714	A1	Five	Asymptomatic	81.7128	2371.99	41.7984	0.0417984	2.5079	60.1896	0.511527	0.000511527	0.0306916	0.7366	102.406	6144.36	147465	147.465	1.80467
2022-07-21 01:40:00	21	1	Night	0.0194714	A1	Five	Asymptomatic	81.7128	2371.99	41.7984	0.0417984	2.5079	60.1896	0.511527	0.000511527	0.0306916	0.7366	102.406	6144.36	147465	147.465	1.80467
2022-07-21 01:50:00	21	1	Night	0.0194714	A1	Five	Asymptomatic	81.7128	2371.99	41.7984	0.0417984	2.5079	60.1896	0.511527	0.000511527	0.0306916	0.7366	102.406	6144.36	147465	147.465	1.80467
2022-07-22 01:00:00	22	1	Night	0.00393742	A1	Five	Asymptomatic	81.7128	2371.99	8.45226	0.00845226	0.507136	12.1713	0.103439	0.000103439	0.00620632	0.148952	20.708	1242.48	29819.6	29.8196	0.364931
2022-07-22 01:10:00	22	1	Night	0.000910636	A1	Five	Asymptomatic	81.7128	2371.99	1.95482	0.00195482	0.117289	2.81494	0.023923	2.3923e-05	0.00143538	0.0344491	4.7893	287.358	6896.6	6.8966	0.0844004
2022-07-22 01:20:00	22	1	Night	0.00356269	A1	Five	Asymptomatic	81.7128	2371.99	7.64786	0.00764786	0.458872	11.0129	0.0935944	9.35944e-05	0.00561566	0.134776	18.7373	1124.24	26981.7	26.9817	0.330201
2022-07-22 01:30:00	22	1	Night	0.00676116	A1	Five	Asymptomatic	81.7128	2371.99	14.5138	0.0145138	0.870831	20.8999	0.17762	0.00017762	0.0106572	0.255773	35.5589	2133.54	51204.9	51.2049	0.626644
2022-07-22 01:40:00	22	1	Night	0.00633801	A1	Five	Asymptomatic	81.7128	2371.99	13.6055	0.0136055	0.81633	19.5919	0.166504	0.000166504	0.00999023	0.239765	33.3335	2000.01	48000.2	48.0002	0.587425
2022-07-22 01:50:00	22	1	Night	0.00762553	A1	Five	Asymptomatic	81.7128	2371.99	16.3694	0.0163694	0.982161	23.5719	0.200328	0.000200328	0.0120197	0.288472	40.1049	2406.29	57751.1	57.7511	0.706756
2022-07-23 01:00:00	23	1	Night	0	A1	Five	Asymptomatic	81.7128	2371.99	0	0	0	0	0	0	0	0	0	0	0	0	0
2022-07-23 01:10:00	23	1	Night	0.000620883	A1	Five	Asymptomatic	81.7128	2371.99	1.33282	0.00133282	0.0799691	1.91926	0.016311	1.6311e-05	0.000978661	0.0234879	3.26541	195.924	4702.19	4.70219	0.0575453
2022-07-23 01:20:00	23	1	Night	0.00177204	A1	Five	Asymptomatic	81.7128	2371.99	3.80394	0.00380394	0.228237	5.47768	0.0465526	4.65526e-05	0.00279315	0.0670357	9.31966	559.18	13420.3	13.4203	0.164237
2022-07-23 01:30:00	23	1	Night	0.00961082	A1	Five	Asymptomatic	81.7128	2371.99	20.6311	0.0206311	1.23786	29.7087	0.252483	0.000252483	0.015149	0.363575	50.5461	3032.77	72786.4	72.7864	0.890759
2022-07-23 01:40:00	23	1	Night	0.0105254	A1	Five	Asymptomatic	81.7128	2371.99	22.5944	0.0225944	1.35566	32.5359	0.27651	0.00027651	0.0165906	0.398174	55.3563	3321.38	79713	79.713	0.975527
2022-07-23 01:50:00	23	1	Night	0.0049666	A1	Five	Asymptomatic	81.7128	2371.99	10.6616	0.0106616	0.639694	15.3527	0.130476	0.000130476	0.00782856	0.187885	26.1208	1567.25	37614	37.614	0.460319
2022-07-24 01:00:00	24	1	Night	0.00556005	A1	Five	Asymptomatic	81.7128	2371.99	11.9355	0.0119355	0.716129	17.1871	0.146066	0.000146066	0.00876398	0.210335	29.2419	1754.52	42108.4	42.1084	0.515322
2022-07-24 01:10:00	24	1	Night	0.0072552	A1	Five	Asymptomatic	81.7128	2371.99	15.5744	0.0155744	0.934463	22.4271	0.190599	0.000190599	0.0114359	0.274463	38.1572	2289.43	54946.4	54.9464	0.672433
2022-07-24 01:40:00	24	1	Night	0.00359446	A1	Five	Asymptomatic	81.7128	2371.99	7.71606	0.00771606	0.462963	11.1111	0.094429	9.4429e-05	0.00566574	0.135978	18.9043	1134.26	27222.2	27.2222	0.333145
2022-07-25 01:00:00	25	1	Night	0.0182805	A1	Five	Asymptomatic	81.7128	2371.99	39.2419	0.0392419	2.35451	56.5083	0.480241	0.000480241	0.0288145	0.691547	96.1425	5768.55	138445	138.445	1.69429
2022-07-25 01:10:00	25	1	Night	0.0161586	A1	Five	Asymptomatic	81.7128	2371.99	34.6868	0.0346868	2.08121	49.949	0.424497	0.000424497	0.0254698	0.611276	84.9828	5098.97	122375	122.375	1.49763
2022-07-25 01:20:00	25	1	Night	0.0188218	A1	Five	Asymptomatic	81.7128	2371.99	40.4039	0.0404039	2.42424	58.1816	0.494462	0.000494462	0.0296677	0.712026	98.9896	5939.38	142545	142.545	1.74446
2022-07-25 01:30:00	25	1	Night	0.0146137	A1	Five	Asymptomatic	81.7128	2371.99	31.3705	0.0313705	1.88223	45.1735	0.383911	0.000383911	0.0230347	0.552832	76.8576	4611.46	110675	110.675	1.35444
2022-07-25 01:40:00	25	1	Night	0	A1	Five	Asymptomatic	81.7128	2371.99	0	0	0	0	0	0	0	0	0	0	0	0	0
2022-07-25 01:50:00	25	1	Night	0.00753548	A1	Five	Asymptomatic	81.7128	2371.99	16.176	0.016176	0.970562	23.2935	0.197962	0.000197962	0.0118777	0.285065	39.6313	2377.88	57069.1	57.0691	0.69841
2022-07-26 01:00:00	26	1	Night	0	A1	Five	Asymptomatic	81.7128	2371.99	0	0	0	0	0	0	0	0	0	0	0	0	0
2022-07-26 01:10:00	26	1	Night	0	A1	Five	Asymptomatic	81.7128	2371.99	0	0	0	0	0	0	0	0	0	0	0	0	0
2022-07-26 01:20:00	26	1	Night	0	A1	Five	Asymptomatic	81.7128	2371.99	0	0	0	0	0	0	0	0	0	0	0	0	0
2022-07-26 01:30:00	26	1	Night	0	A1	Five	Asymptomatic	81.7128	2371.99	0	0	0	0	0	0	0	0	0	0	0	0	0
2022-07-26 01:40:00	26	1	Night	0	A1	Five	Asymptomatic	81.7128	2371.99	0	0	0	0	0	0	0	0	0	0	0	0	0
2022-07-26 01:50:00	26	1	Night	0	A1	Five	Asymptomatic	81.7128	2371.99	0	0	0	0	0	0	0	0	0	0	0	0	0
2022-07-27 01:00:00	27	1	Night	0	A1	Five	Asymptomatic	81.7128	2371.99	0	0	0	0	0	0	0	0	0	0	0	0	0
2022-07-27 01:10:00	27	1	Night	0	A1	Five	Asymptomatic	81.7128	2371.99	0	0	0	0	0	0	0	0	0	0	0	0	0
2022-07-27 01:40:00	27	1	Night	0	A1	Five	Asymptomatic	81.7128	2371.99	0	0	0	0	0	0	0	0	0	0	0	0	0
2022-07-27 01:50:00	27	1	Night	0	A1	Five	Asymptomatic	81.7128	2371.99	0	0	0	0	0	0	0	0	0	0	0	0	0
2022-07-28 01:00:00	28	1	Night	0.0262109	A1	Five	Asymptomatic	81.7128	2371.99	56.2656	0.0562656	3.37593	81.0224	0.688577	0.000688577	0.0413146	0.991551	137.851	8271.04	198505	198.505	2.4293
2022-07-28 01:10:00	28	1	Night	0.0280513	A1	Five	Asymptomatic	81.7128	2371.99	60.2164	0.0602164	3.61298	86.7116	0.736927	0.000736927	0.0442156	1.06117	147.53	8851.81	212443	212.443	2.59988
2022-07-28 01:20:00	28	1	Night	0.0268202	A1	Five	Asymptomatic	81.7128	2371.99	57.5736	0.0575736	3.45441	82.9059	0.704584	0.000704584	0.042275	1.0146	141.055	8463.31	203119	203.119	2.48577
2022-07-28 01:30:00	28	1	Night	0.0280513	A1	Five	Asymptomatic	81.7128	2371.99	60.2164	0.0602164	3.61298	86.7116	0.736927	0.000736927	0.0442156	1.06117	147.53	8851.81	212443	212.443	2.59988
2022-07-28 01:40:00	28	1	Night	0.0250048	A1	Five	Asymptomatic	81.7128	2371.99	53.6766	0.0536766	3.2206	77.2943	0.656894	0.000656894	0.0394136	0.945927	131.508	7890.46	189371	189.371	2.31752
2022-07-28 01:50:00	28	1	Night	0.0274337	A1	Five	Asymptomatic	81.7128	2371.99	58.8905	0.0588905	3.53343	84.8023	0.720701	0.000720701	0.043242	1.03781	144.282	8656.9	207766	207.766	2.54263
2022-07-29 01:00:00	29	1	Night	0.0119693	A1	Five	Asymptomatic	81.7128	2371.99	25.694	0.025694	1.54164	36.9994	0.314443	0.000314443	0.0188666	0.452797	62.9503	3777.02	90648.4	90.6484	1.10935
2022-07-29 01:10:00	29	1	Night	0.0130001	A1	Five	Asymptomatic	81.7128	2371.99	27.9066	0.0279066	1.6744	40.1856	0.341521	0.000341521	0.0204913	0.49179	68.3713	4102.28	98454.6	98.4546	1.20489
2022-07-29 01:20:00	29	1	Night	0.011462	A1	Five	Asymptomatic	81.7128	2371.99	24.6049	0.0246049	1.4763	35.4311	0.301115	0.000301115	0.0180669	0.433605	60.2821	3616.93	86806.3	86.8063	1.06233
2022-07-29 01:30:00	29	1	Night	0.0124821	A1	Five	Asymptomatic	81.7128	2371.99	26.7946	0.0267946	1.60768	38.5842	0.327912	0.000327912	0.0196747	0.472193	65.6468	3938.81	94531.4	94.5314	1.15687
2022-07-29 01:40:00	29	1	Night	0.0135234	A1	Five	Asymptomatic	81.7128	2371.99	29.03	0.02903	1.7418	41.8031	0.355268	0.000355268	0.0213161	0.511586	71.1234	4267.4	102418	102.418	1.25339
2022-07-29 01:50:00	29	1	Night	0.0130001	A1	Five	Asymptomatic	81.7128	2371.99	27.9066	0.0279066	1.6744	40.1856	0.341521	0.000341521	0.0204913	0.49179	68.3713	4102.28	98454.6	98.4546	1.20489
2022-07-31 01:00:00	31	1	Night	0.00335855	A1	Five	Asymptomatic	81.7128	2371.99	7.20964	0.00720964	0.432578	10.3819	0.0882314	8.82314e-05	0.00529389	0.127053	17.6636	1059.82	25435.6	25.4356	0.31128
2022-07-31 01:10:00	31	1	Night	0.00413804	A1	Five	Asymptomatic	81.7128	2371.99	8.88294	0.00888294	0.532976	12.7914	0.108709	0.000108709	0.00652255	0.156541	21.7632	1305.79	31339	31.339	0.383526
2022-07-31 01:20:00	31	1	Night	0.00298217	A1	Five	Asymptomatic	81.7128	2371.99	6.40168	0.00640168	0.384101	9.21841	0.0783436	7.83436e-05	0.00470062	0.112815	15.6841	941.046	22585.1	22.5851	0.276396
2022-07-31 01:40:00	31	1	Night	0.00495035	A1	Five	Asymptomatic	81.7128	2371.99	10.6267	0.0106267	0.6376	15.3024	0.130049	0.000130049	0.00780294	0.187271	26.0353	1562.12	37490.9	37.4909	0.458813
2022-07-31 01:50:00	31	1	Night	0.000956518	A1	Five	Asymptomatic	81.7128	2371.99	2.05331	0.00205331	0.123199	2.95677	0.0251284	2.51284e-05	0.0015077	0.0361849	5.03061	301.837	7244.08	7.24408	0.0886529
2022-08-01 01:00:00	1	1	Night	0.00770373	A1	Five	Asymptomatic	81.7128	2371.99	16.5372	0.0165372	0.992233	23.8136	0.202382	0.000202382	0.0121429	0.29143	40.5162	2430.97	58343.3	58.3433	0.714004
2022-08-01 01:20:00	1	1	Night	0.00864384	A1	Five	Asymptomatic	81.7128	2371.99	18.5553	0.0185553	1.11332	26.7197	0.22708	0.00022708	0.0136248	0.326995	45.4605	2727.63	65463.1	65.4631	0.801137
2022-08-01 01:30:00	1	1	Night	0.00864384	A1	Five	Asymptomatic	81.7128	2371.99	18.5553	0.0185553	1.11332	26.7197	0.22708	0.00022708	0.0136248	0.326995	45.4605	2727.63	65463.1	65.4631	0.801137
2022-08-01 01:40:00	1	1	Night	0.00462554	A1	Five	Asymptomatic	81.7128	2371.99	9.92942	0.00992942	0.595765	14.2984	0.121516	0.000121516	0.00729096	0.174983	24.3271	1459.62	35031	35.031	0.428709
2022-08-01 01:50:00	1	1	Night	0.00462554	A1	Five	Asymptomatic	81.7128	2371.99	9.92942	0.00992942	0.595765	14.2984	0.121516	0.000121516	0.00729096	0.174983	24.3271	1459.62	35031	35.031	0.428709
2022-08-02 01:10:00	2	1	Night	0.00407532	A1	Five	Asymptomatic	81.7128	2371.99	8.7483	0.0087483	0.524898	12.5975	0.107062	0.000107062	0.00642369	0.154169	21.4333	1286	30864	30.864	0.377713
2022-08-02 01:20:00	2	1	Night	0.00700003	A1	Five	Asymptomatic	81.7128	2371.99	15.0266	0.0150266	0.901598	21.6383	0.183896	0.000183896	0.0110337	0.26481	36.8152	2208.91	53014	53.014	0.648784
2022-08-02 01:30:00	2	1	Night	0.00928392	A1	Five	Asymptomatic	81.7128	2371.99	19.9293	0.0199293	1.19576	28.6983	0.243895	0.000243895	0.0146337	0.351209	48.8269	2929.61	70310.7	70.3107	0.860461
2022-08-02 01:40:00	2	1	Night	0.00700003	A1	Five	Asymptomatic	81.7128	2371.99	15.0266	0.0150266	0.901598	21.6383	0.183896	0.000183896	0.0110337	0.26481	36.8152	2208.91	53014	53.014	0.648784
2022-08-02 01:50:00	2	1	Night	0.00835253	A1	Five	Asymptomatic	81.7128	2371.99	17.93	0.01793	1.0758	25.8191	0.219426	0.000219426	0.0131656	0.315974	43.9284	2635.7	63256.9	63.2569	0.774137
2022-08-03 01:00:00	3	1	Night	0.00414441	A1	Five	Asymptomatic	81.7128	2371.99	8.89661	0.00889661	0.533796	12.8111	0.108877	0.000108877	0.00653259	0.156782	21.7967	1307.8	31387.2	31.3872	0.384116
2022-08-03 01:20:00	3	1	Night	0.00336371	A1	Five	Asymptomatic	81.7128	2371.99	7.22071	0.00722071	0.433242	10.3978	0.0883669	8.83669e-05	0.00530201	0.127248	17.6907	1061.44	25474.7	25.4747	0.311758
2022-08-03 01:50:00	3	1	Night	0.00580178	A1	Five	Asymptomatic	81.7128	2371.99	12.4544	0.0124544	0.747264	17.9343	0.152417	0.000152417	0.009145	0.21948	30.5133	1830.8	43939.1	43.9391	0.537726
2022-08-04 01:00:00	4	1	Night	0.00293714	A1	Five	Asymptomatic	81.7128	2371.99	6.305	0.006305	0.3783	9.0792	0.0771605	7.71605e-05	0.00462963	0.111111	15.4473	926.835	22244.1	22.2441	0.272222
2022-08-04 01:10:00	4	1	Night	0.00330777	A1	Five	Asymptomatic	81.7128	2371.99	7.10063	0.00710063	0.426038	10.2249	0.0868974	8.68974e-05	0.00521384	0.125132	17.3965	1043.79	25051	25.051	0.306574
2022-08-04 01:20:00	4	1	Night	0.00744474	A1	Five	Asymptomatic	81.7128	2371.99	15.9813	0.0159813	0.958876	23.013	0.195578	0.000195578	0.0117347	0.281633	39.1541	2349.25	56381.9	56.3819	0.69
2022-08-04 01:30:00	4	1	Night	0.00487513	A1	Five	Asymptomatic	81.7128	2371.99	10.4652	0.0104652	0.627912	15.0699	0.128073	0.000128073	0.00768438	0.184425	25.6397	1538.38	36921.2	36.9212	0.451841
2022-08-04 01:40:00	4	1	Night	0.00124189	A1	Five	Asymptomatic	81.7128	2371.99	2.6659	0.0026659	0.159954	3.83889	0.0326252	3.26252e-05	0.00195751	0.0469803	6.53145	391.887	9405.29	9.40529	0.115102
2022-08-04 01:50:00	4	1	Night	0.00368732	A1	Five	Asymptomatic	81.7128	2371.99	7.9154	0.0079154	0.474924	11.3982	0.0968685	9.68685e-05	0.00581211	0.139491	19.3927	1163.56	27925.5	27.9255	0.341752
2022-08-05 01:00:00	5	1	Night	0.00766746	A1	Five	Asymptomatic	81.7128	2371.99	16.4594	0.0164594	0.987561	23.7015	0.201429	0.000201429	0.0120858	0.290058	40.3254	2419.52	58068.6	58.0686	0.710642
2022-08-05 01:20:00	5	1	Night	0.00587437	A1	Five	Asymptomatic	81.7128	2371.99	12.6102	0.0126102	0.756613	18.1587	0.154324	0.000154324	0.00925942	0.222226	30.895	1853.7	44488.9	44.4889	0.544454
2022-08-05 01:30:00	5	1	Night	0.00419601	A1	Five	Asymptomatic	81.7128	2371.99	9.00736	0.00900736	0.540442	12.9706	0.110232	0.000110232	0.00661391	0.158734	22.068	1324.08	31778	31.778	0.388898
2022-08-05 01:40:00	5	1	Night	0.00720918	A1	Five	Asymptomatic	81.7128	2371.99	15.4756	0.0154756	0.928536	22.2849	0.18939	0.00018939	0.0113634	0.272722	37.9152	2274.91	54597.9	54.5979	0.668168
2022-08-05 01:50:00	5	1	Night	0.00460395	A1	Five	Asymptomatic	81.7128	2371.99	9.88308	0.00988308	0.592985	14.2316	0.120949	0.000120949	0.00725694	0.174166	24.2135	1452.81	34867.5	34.8675	0.426708
2022-08-06 01:00:00	6	1	Night	0.00232628	A1	Five	Asymptomatic	81.7128	2371.99	4.9937	0.0049937	0.299622	7.19093	0.0611129	6.11129e-05	0.00366677	0.0880025	12.2346	734.075	17617.8	17.6178	0.215606
2022-08-06 01:10:00	6	1	Night	0.00778958	A1	Five	Asymptomatic	81.7128	2371.99	16.7215	0.0167215	1.00329	24.079	0.204638	0.000204638	0.0122783	0.294678	40.9677	2458.06	58993.5	58.9935	0.721962
2022-08-06 01:30:00	6	1	Night	0.00307127	A1	Five	Asymptomatic	81.7128	2371.99	6.59294	0.00659294	0.395577	9.49384	0.0806843	8.06843e-05	0.00484106	0.116185	16.1527	969.163	23259.9	23.2599	0.284654
2022-08-06 01:40:00	6	1	Night	0.00426216	A1	Five	Asymptomatic	81.7128	2371.99	9.14936	0.00914936	0.548962	13.1751	0.11197	0.00011197	0.00671818	0.161236	22.4159	1344.96	32278.9	32.2789	0.395029
2022-08-06 01:50:00	6	1	Night	0.00552957	A1	Five	Asymptomatic	81.7128	2371.99	11.8701	0.0118701	0.712204	17.0929	0.145266	0.000145266	0.00871594	0.209182	29.0817	1744.9	41877.6	41.8776	0.512497
2022-08-07 01:10:00	7	1	Night	0.00305211	A1	Five	Asymptomatic	81.7128	2371.99	6.55182	0.00655182	0.393109	9.43463	0.0801811	8.01811e-05	0.00481087	0.115461	16.052	963.118	23114.8	23.1148	0.282879
2022-08-07 01:20:00	7	1	Night	0.0082095	A1	Five	Asymptomatic	81.7128	2371.99	17.6229	0.0176229	1.05738	25.377	0.215669	0.000215669	0.0129401	0.310563	43.1762	2590.57	62173.7	62.1737	0.76088
2022-08-07 01:50:00	7	1	Night	0.000415695	A1	Five	Asymptomatic	81.7128	2371.99	0.892352	0.000892352	0.0535411	1.28499	0.0109206	1.09206e-05	0.000655235	0.0157256	2.18626	131.176	3148.22	3.14822	0.0385278
2022-08-08 01:00:00	8	1	Night	0	A1	Five	Asymptomatic	81.7128	2371.99	0	0	0	0	0	0	0	0	0	0	0	0	0
2022-08-08 01:10:00	8	1	Night	0.00225896	A1	Five	Asymptomatic	81.7128	2371.99	4.84919	0.00484919	0.290951	6.98283	0.0593443	5.93443e-05	0.00356066	0.0854558	11.8805	712.831	17107.9	17.1079	0.209367
2022-08-08 01:20:00	8	1	Night	0.00261541	A1	Five	Asymptomatic	81.7128	2371.99	5.61438	0.00561438	0.336863	8.08471	0.0687087	6.87087e-05	0.00412252	0.0989405	13.7552	825.314	19807.5	19.8075	0.242404
2022-08-08 01:30:00	8	1	Night	0.00454028	A1	Five	Asymptomatic	81.7128	2371.99	9.74639	0.00974639	0.584783	14.0348	0.119276	0.000119276	0.00715657	0.171758	23.8787	1432.72	34385.3	34.3853	0.420806
2022-08-08 01:40:00	8	1	Night	0.00335855	A1	Five	Asymptomatic	81.7128	2371.99	7.20964	0.00720964	0.432578	10.3819	0.0882314	8.82314e-05	0.00529389	0.127053	17.6636	1059.82	25435.6	25.4356	0.31128
2022-08-08 01:50:00	8	1	Night	0.00261541	A1	Five	Asymptomatic	81.7128	2371.99	5.61438	0.00561438	0.336863	8.08471	0.0687087	6.87087e-05	0.00412252	0.0989405	13.7552	825.314	19807.5	19.8075	0.242404
2022-08-09 01:20:00	9	1	Night	0.00809063	A1	Five	Asymptomatic	81.7128	2371.99	17.3678	0.0173678	1.04207	25.0096	0.212546	0.000212546	0.0127528	0.306067	42.551	2553.06	61273.4	61.2734	0.749863
2022-08-09 01:30:00	9	1	Night	0.0103851	A1	Five	Asymptomatic	81.7128	2371.99	22.2931	0.0222931	1.33758	32.102	0.272822	0.000272822	0.0163693	0.392864	54.618	3277.08	78650	78.65	0.962517
2022-08-09 01:40:00	9	1	Night	0.00809063	A1	Five	Asymptomatic	81.7128	2371.99	17.3678	0.0173678	1.04207	25.0096	0.212546	0.000212546	0.0127528	0.306067	42.551	2553.06	61273.4	61.2734	0.749863
2022-08-09 01:50:00	9	1	Night	0.00433269	A1	Five	Asymptomatic	81.7128	2371.99	9.30076	0.00930076	0.558046	13.3931	0.113823	0.000113823	0.00682935	0.163905	22.7869	1367.21	32813.1	32.8131	0.401566
2022-08-10 01:00:00	10	1	Night	0.00323897	A1	Five	Asymptomatic	81.7128	2371.99	6.95295	0.00695295	0.417177	10.0122	0.0850901	8.50901e-05	0.0051054	0.12253	17.0347	1022.08	24530	24.53	0.300198
2022-08-10 01:10:00	10	1	Night	0.00323897	A1	Five	Asymptomatic	81.7128	2371.99	6.95295	0.00695295	0.417177	10.0122	0.0850901	8.50901e-05	0.0051054	0.12253	17.0347	1022.08	24530	24.53	0.300198
2022-08-10 01:20:00	10	1	Night	0.00121624	A1	Five	Asymptomatic	81.7128	2371.99	2.61085	0.00261085	0.156651	3.75963	0.0319515	3.19515e-05	0.00191709	0.0460102	6.39659	383.795	9211.08	9.21108	0.112725
2022-08-10 01:30:00	10	1	Night	0.0060012	A1	Five	Asymptomatic	81.7128	2371.99	12.8825	0.0128825	0.772949	18.5508	0.157656	0.000157656	0.00945933	0.227024	31.5621	1893.72	45449.4	45.4494	0.556209
2022-08-10 01:50:00	10	1	Night	0.00685285	A1	Five	Asymptomatic	81.7128	2371.99	14.7107	0.0147107	0.88264	21.1834	0.180029	0.000180029	0.0108017	0.259242	36.0411	2162.47	51899.3	51.8993	0.635142
2022-08-11 01:00:00	11	1	Night	0.00922703	A1	Five	Asymptomatic	81.7128	2371.99	19.8072	0.0198072	1.18843	28.5224	0.2424	0.0002424	0.014544	0.349056	48.5277	2911.66	69879.8	69.8798	0.855188
2022-08-11 01:10:00	11	1	Night	0.00566997	A1	Five	Asymptomatic	81.7128	2371.99	12.1714	0.0121714	0.730286	17.5269	0.148954	0.000148954	0.00893723	0.214493	29.82	1789.2	42940.8	42.9408	0.525509
2022-08-11 01:40:00	11	1	Night	0.00366508	A1	Five	Asymptomatic	81.7128	2371.99	7.86766	0.00786766	0.472059	11.3294	0.0962842	9.62842e-05	0.00577705	0.138649	19.2758	1156.55	27757.1	27.7571	0.339691
2022-08-11 01:50:00	11	1	Night	0.00922703	A1	Five	Asymptomatic	81.7128	2371.99	19.8072	0.0198072	1.18843	28.5224	0.2424	0.0002424	0.014544	0.349056	48.5277	2911.66	69879.8	69.8798	0.855188
2022-08-12 01:00:00	12	1	Night	0.00754663	A1	Five	Asymptomatic	81.7128	2371.99	16.2	0.0162	0.971999	23.328	0.198255	0.000198255	0.0118953	0.285487	39.6899	2381.4	57153.5	57.1535	0.699444
2022-08-12 01:10:00	12	1	Night	0.00842476	A1	Five	Asymptomatic	81.7128	2371.99	18.085	0.018085	1.0851	26.0424	0.221324	0.000221324	0.0132794	0.318707	44.3083	2658.5	63803.9	63.8039	0.780831
2022-08-12 01:20:00	12	1	Night	0.0111875	A1	Five	Asymptomatic	81.7128	2371.99	24.0156	0.0240156	1.44094	34.5825	0.293903	0.000293903	0.0176342	0.42322	58.8383	3530.3	84727.1	84.7271	1.03689
2022-08-12 01:30:00	12	1	Night	0.0116657	A1	Five	Asymptomatic	81.7128	2371.99	25.0422	0.0250422	1.50253	36.0608	0.306466	0.000306466	0.018388	0.441311	61.3535	3681.21	88349	88.349	1.08121
2022-08-12 01:40:00	12	1	Night	0.0116657	A1	Five	Asymptomatic	81.7128	2371.99	25.0422	0.0250422	1.50253	36.0608	0.306466	0.000306466	0.018388	0.441311	61.3535	3681.21	88349	88.349	1.08121
2022-08-13 01:00:00	13	1	Night	0.0066531	A1	Five	Asymptomatic	81.7128	2371.99	14.2819	0.0142819	0.856913	20.5659	0.174781	0.000174781	0.0104869	0.251685	34.9906	2099.44	50386.5	50.3865	0.616629
2022-08-13 01:10:00	13	1	Night	0.0066531	A1	Five	Asymptomatic	81.7128	2371.99	14.2819	0.0142819	0.856913	20.5659	0.174781	0.000174781	0.0104869	0.251685	34.9906	2099.44	50386.5	50.3865	0.616629
2022-08-13 01:20:00	13	1	Night	0.00800607	A1	Five	Asymptomatic	81.7128	2371.99	17.1862	0.0171862	1.03117	24.7482	0.210325	0.000210325	0.0126195	0.302868	42.1063	2526.38	60633.1	60.6331	0.742026
2022-08-13 01:30:00	13	1	Night	0.00578388	A1	Five	Asymptomatic	81.7128	2371.99	12.416	0.012416	0.744959	17.879	0.151947	0.000151947	0.00911679	0.218803	30.4191	1825.15	43803.6	43.8036	0.536067
2022-08-13 01:40:00	13	1	Night	0.00893897	A1	Five	Asymptomatic	81.7128	2371.99	19.1888	0.0191888	1.15133	27.6319	0.234833	0.000234833	0.01409	0.338159	47.0127	2820.76	67698.2	67.6982	0.82849
2022-08-14 01:00:00	14	1	Night	0.0149504	A1	Five	Asymptomatic	81.7128	2371.99	32.0934	0.0320934	1.9256	46.2145	0.392758	0.000392758	0.0235655	0.565572	78.6288	4717.73	113225	113.225	1.38565
2022-08-14 01:10:00	14	1	Night	0.0144325	A1	Five	Asymptomatic	81.7128	2371.99	30.9815	0.0309815	1.85889	44.6133	0.379151	0.000379151	0.022749	0.545977	75.9046	4554.28	109303	109.303	1.33764
2022-08-14 01:20:00	14	1	Night	0.01926	A1	Five	Asymptomatic	81.7128	2371.99	41.3444	0.0413444	2.48066	59.5359	0.505972	0.000505972	0.0303583	0.728599	101.294	6077.63	145863	145.863	1.78507
2022-08-14 01:30:00	14	1	Night	0.0165323	A1	Five	Asymptomatic	81.7128	2371.99	35.4892	0.0354892	2.12935	51.1044	0.434316	0.000434316	0.026059	0.625415	86.9485	5216.91	125206	125.206	1.53227
2022-08-14 01:40:00	14	1	Night	0.0220981	A1	Five	Asymptomatic	81.7128	2371.99	47.437	0.047437	2.84622	68.3093	0.580533	0.000580533	0.034832	0.835967	116.221	6973.24	167358	167.358	2.04812
2022-08-14 01:50:00	14	1	Night	0.0203821	A1	Five	Asymptomatic	81.7128	2371.99	43.7533	0.0437533	2.6252	63.0048	0.535452	0.000535452	0.0321271	0.771051	107.196	6431.74	154362	154.362	1.88908
2022-08-15 01:10:00	15	1	Night	0.00738807	A1	Five	Asymptomatic	81.7128	2371.99	15.8596	0.0158596	0.951577	22.8378	0.19409	0.00019409	0.0116454	0.279489	38.856	2331.36	55952.7	55.9527	0.684748
2022-08-15 01:20:00	15	1	Night	0.00404461	A1	Five	Asymptomatic	81.7128	2371.99	8.68236	0.00868236	0.520941	12.5026	0.106255	0.000106255	0.00637527	0.153007	21.2718	1276.31	30631.4	30.6314	0.374866
2022-08-15 01:30:00	15	1	Night	0.00524629	A1	Five	Asymptomatic	81.7128	2371.99	11.262	0.011262	0.675718	16.2172	0.137824	0.000137824	0.00826942	0.198466	27.5918	1655.51	39732.2	39.7322	0.486242
2022-08-15 01:40:00	15	1	Night	0.00404461	A1	Five	Asymptomatic	81.7128	2371.99	8.68236	0.00868236	0.520941	12.5026	0.106255	0.000106255	0.00637527	0.153007	21.2718	1276.31	30631.4	30.6314	0.374866
2022-08-16 01:10:00	16	1	Night	0.0140697	A1	Five	Asymptomatic	81.7128	2371.99	30.2027	0.0302027	1.81216	43.4919	0.36962	0.00036962	0.0221772	0.532253	73.9967	4439.8	106555	106.555	1.30402
2022-08-16 01:20:00	16	1	Night	0.0167122	A1	Five	Asymptomatic	81.7128	2371.99	35.8752	0.0358752	2.15251	51.6603	0.43904	0.00043904	0.0263424	0.632218	87.8943	5273.66	126568	126.568	1.54893
2022-08-16 01:30:00	16	1	Night	0.0140697	A1	Five	Asymptomatic	81.7128	2371.99	30.2027	0.0302027	1.81216	43.4919	0.36962	0.00036962	0.0221772	0.532253	73.9967	4439.8	106555	106.555	1.30402
2022-08-16 01:40:00	16	1	Night	0.0130464	A1	Five	Asymptomatic	81.7128	2371.99	28.006	0.028006	1.68036	40.3286	0.342737	0.000342737	0.0205642	0.493541	68.6147	4116.88	98805.1	98.8051	1.20917
2022-08-16 01:50:00	16	1	Night	0.0140697	A1	Five	Asymptomatic	81.7128	2371.99	30.2027	0.0302027	1.81216	43.4919	0.36962	0.00036962	0.0221772	0.532253	73.9967	4439.8	106555	106.555	1.30402
2022-08-17 01:00:00	17	1	Night	0.0211468	A1	Five	Asymptomatic	81.7128	2371.99	45.3949	0.0453949	2.72369	65.3686	0.555541	0.000555541	0.0333325	0.79998	111.217	6673.05	160153	160.153	1.95995
2022-08-17 01:10:00	17	1	Night	0.0217245	A1	Five	Asymptomatic	81.7128	2371.99	46.6349	0.0466349	2.79809	67.1542	0.570717	0.000570717	0.034243	0.821832	114.255	6855.33	164528	164.528	2.01349
2022-08-17 01:20:00	17	1	Night	0.00868155	A1	Five	Asymptomatic	81.7128	2371.99	18.6363	0.0186363	1.11818	26.8362	0.22807	0.00022807	0.0136842	0.328421	45.6588	2739.53	65748.7	65.7487	0.804632
2022-08-17 01:30:00	17	1	Night	0.00733218	A1	Five	Asymptomatic	81.7128	2371.99	15.7396	0.0157396	0.944378	22.6651	0.192621	0.000192621	0.0115573	0.277375	38.5621	2313.73	55529.4	55.5294	0.679568
2022-08-17 01:40:00	17	1	Night	0.0015336	A1	Five	Asymptomatic	81.7128	2371.99	3.2921	0.0032921	0.197526	4.74062	0.0402886	4.02886e-05	0.00241732	0.0580156	8.06564	483.938	11614.5	11.6145	0.142138
2022-08-17 01:50:00	17	1	Night	0.00603743	A1	Five	Asymptomatic	81.7128	2371.99	12.9603	0.0129603	0.777616	18.6628	0.158607	0.000158607	0.00951645	0.228395	31.7526	1905.16	45723.8	45.7238	0.559567
2022-08-18 01:00:00	18	1	Night	0.00746763	A1	Five	Asymptomatic	81.7128	2371.99	16.0304	0.0160304	0.961824	23.0838	0.19618	0.00019618	0.0117708	0.282499	39.2745	2356.47	56555.2	56.5552	0.692122
2022-08-18 01:20:00	18	1	Night	0.00702153	A1	Five	Asymptomatic	81.7128	2371.99	15.0728	0.0150728	0.904366	21.7048	0.18446	0.00018446	0.0110676	0.265623	36.9283	2215.7	53176.7	53.1767	0.650776
2022-08-18 01:30:00	18	1	Night	0	A1	Five	Asymptomatic	81.7128	2371.99	0	0	0	0	0	0	0	0	0	0	0	0	0
2022-08-18 01:40:00	18	1	Night	0.000170744	A1	Five	Asymptomatic	81.7128	2371.99	0.366528	0.000366528	0.0219917	0.5278	0.00448556	4.48556e-06	0.000269134	0.00645921	0.897993	53.8796	1293.11	1.29311	0.0158251
2022-08-18 01:50:00	18	1	Night	0	A1	Five	Asymptomatic	81.7128	2371.99	0	0	0	0	0	0	0	0	0	0	0	0	0
2022-08-19 01:00:00	19	1	Night	0.009518	A1	Five	Asymptomatic	81.7128	2371.99	20.4318	0.0204318	1.22591	29.4218	0.250044	0.000250044	0.0150027	0.360064	50.058	3003.48	72083.5	72.0835	0.882157
2022-08-19 01:10:00	19	1	Night	0.00541806	A1	Five	Asymptomatic	81.7128	2371.99	11.6307	0.0116307	0.69784	16.7482	0.142336	0.000142336	0.00854016	0.204964	28.4952	1709.71	41033	41.033	0.502161
2022-08-19 01:20:00	19	1	Night	0.009518	A1	Five	Asymptomatic	81.7128	2371.99	20.4318	0.0204318	1.22591	29.4218	0.250044	0.000250044	0.0150027	0.360064	50.058	3003.48	72083.5	72.0835	0.882157
2022-08-19 01:30:00	19	1	Night	0.00584696	A1	Five	Asymptomatic	81.7128	2371.99	12.5514	0.0125514	0.753083	18.074	0.153603	0.000153603	0.00921621	0.221189	30.7509	1845.05	44281.3	44.2813	0.541913
2022-08-19 01:40:00	19	1	Night	0	A1	Five	Asymptomatic	81.7128	2371.99	0	0	0	0	0	0	0	0	0	0	0	0	0
2022-08-19 01:50:00	19	1	Night	0.00717541	A1	Five	Asymptomatic	81.7128	2371.99	15.4031	0.0154031	0.924186	22.1805	0.188503	0.000188503	0.0113102	0.271444	37.7376	2264.26	54342.1	54.3421	0.665038
2022-08-20 01:00:00	20	1	Night	0.00715305	A1	Five	Asymptomatic	81.7128	2371.99	15.3551	0.0153551	0.921307	22.1114	0.187916	0.000187916	0.0112749	0.270598	37.62	2257.2	54172.8	54.1728	0.662966
2022-08-20 01:10:00	20	1	Night	0.00760769	A1	Five	Asymptomatic	81.7128	2371.99	16.331	0.016331	0.979863	23.5167	0.199859	0.000199859	0.0119915	0.287797	40.0111	2400.66	57615.9	57.6159	0.705103
2022-08-20 01:20:00	20	1	Night	0.00900902	A1	Five	Asymptomatic	81.7128	2371.99	19.3392	0.0193392	1.16035	27.8485	0.236673	0.000236673	0.0142004	0.340809	47.3811	2842.86	68228.7	68.2287	0.834982
2022-08-20 01:40:00	20	1	Night	0.00626343	A1	Five	Asymptomatic	81.7128	2371.99	13.4454	0.0134454	0.806724	19.3614	0.164545	0.000164545	0.00987267	0.236944	32.9412	1976.47	47435.4	47.4354	0.580513
2022-08-20 01:50:00	20	1	Night	0.00948816	A1	Five	Asymptomatic	81.7128	2371.99	20.3678	0.0203678	1.22207	29.3296	0.24926	0.00024926	0.0149556	0.358935	49.901	2994.06	71857.5	71.8575	0.879391
2022-08-21 01:00:00	21	1	Night	0.0205491	A1	Five	Asymptomatic	81.7128	2371.99	44.1118	0.0441118	2.64671	63.521	0.539839	0.000539839	0.0323904	0.777369	108.074	6484.44	155626	155.626	1.90455
2022-08-21 01:10:00	21	1	Night	0.0176937	A1	Five	Asymptomatic	81.7128	2371.99	37.9823	0.0379823	2.27894	54.6945	0.464826	0.000464826	0.0278896	0.66935	93.0566	5583.4	134001	134.001	1.63991
2022-08-21 01:30:00	21	1	Night	0.0217238	A1	Five	Asymptomatic	81.7128	2371.99	46.6333	0.0466333	2.798	67.152	0.570698	0.000570698	0.0342419	0.821805	114.252	6855.1	164522	164.522	2.01342
2022-08-21 01:40:00	21	1	Night	0.0211342	A1	Five	Asymptomatic	81.7128	2371.99	45.3677	0.0453677	2.72206	65.3294	0.555208	0.000555208	0.0333125	0.7995	111.151	6669.04	160057	160.057	1.95878
2022-08-22 01:00:00	22	1	Night	0.000940767	A1	Five	Asymptomatic	81.7128	2371.99	2.0195	0.0020195	0.12117	2.90808	0.0247146	2.47146e-05	0.00148287	0.035589	4.94777	296.866	7124.79	7.12479	0.087193
2022-08-22 01:10:00	22	1	Night	0.00446459	A1	Five	Asymptomatic	81.7128	2371.99	9.58391	0.00958391	0.575035	13.8008	0.117288	0.000117288	0.00703727	0.168894	23.4806	1408.84	33812	33.812	0.413791
2022-08-22 01:20:00	22	1	Night	0.0029327	A1	Five	Asymptomatic	81.7128	2371.99	6.29548	0.00629548	0.377729	9.06549	0.077044	7.7044e-05	0.00462264	0.110943	15.4239	925.436	22210.5	22.2105	0.271811
2022-08-22 01:30:00	22	1	Night	0.00155437	A1	Five	Asymptomatic	81.7128	2371.99	3.33669	0.00333669	0.200201	4.80483	0.0408343	4.08343e-05	0.00245006	0.0588014	8.17488	490.493	11771.8	11.7718	0.144063
2022-08-22 01:40:00	22	1	Night	0.00527824	A1	Five	Asymptomatic	81.7128	2371.99	11.3305	0.0113305	0.679833	16.316	0.138663	0.000138663	0.00831978	0.199675	27.7598	1665.59	39974.2	39.9742	0.489203
2022-08-22 01:50:00	22	1	Night	0.00612043	A1	Five	Asymptomatic	81.7128	2371.99	13.1384	0.0131384	0.788305	18.9193	0.160788	0.000160788	0.00964726	0.231534	32.1891	1931.35	46352.3	46.3523	0.567259
2022-08-23 01:00:00	23	1	Night	0.00876138	A1	Five	Asymptomatic	81.7128	2371.99	18.8076	0.0188076	1.12846	27.083	0.230167	0.000230167	0.01381	0.331441	46.0787	2764.72	66353.3	66.3533	0.81203
2022-08-23 01:10:00	23	1	Night	0.00187353	A1	Five	Asymptomatic	81.7128	2371.99	4.02183	0.00402183	0.24131	5.79143	0.049219	4.9219e-05	0.00295314	0.0708754	9.85347	591.208	14189	14.189	0.173645
2022-08-23 01:20:00	23	1	Night	0.00830146	A1	Five	Asymptomatic	81.7128	2371.99	17.8203	0.0178203	1.06922	25.6613	0.218085	0.000218085	0.0130851	0.314042	43.6598	2619.59	62870.2	62.8702	0.769404
2022-08-23 01:40:00	23	1	Night	0.00256049	A1	Five	Asymptomatic	81.7128	2371.99	5.49647	0.00549647	0.329788	7.91492	0.0672657	6.72657e-05	0.00403594	0.0968626	13.4664	807.981	19391.6	19.3916	0.237313
2022-08-23 01:50:00	23	1	Night	0.00609253	A1	Five	Asymptomatic	81.7128	2371.99	13.0785	0.0130785	0.784712	18.8331	0.160055	0.000160055	0.0096033	0.230479	32.0424	1922.55	46141.1	46.1411	0.564674
2022-08-24 01:10:00	24	1	Night	0.00227983	A1	Five	Asymptomatic	81.7128	2371.99	4.894	0.004894	0.29364	7.04736	0.0598927	5.98927e-05	0.00359356	0.0862454	11.9903	719.418	17266	17.266	0.211301
2022-08-24 01:20:00	24	1	Night	0.0030098	A1	Five	Asymptomatic	81.7128	2371.99	6.46098	0.00646098	0.387659	9.30381	0.0790693	7.90693e-05	0.00474416	0.11386	15.8294	949.764	22794.3	22.7943	0.278957
2022-08-24 01:30:00	24	1	Night	0.00193129	A1	Five	Asymptomatic	81.7128	2371.99	4.1458	0.0041458	0.248748	5.96995	0.0507362	5.07362e-05	0.00304417	0.0730601	10.1572	609.432	14626.4	14.6264	0.178997
2022-08-24 01:40:00	24	1	Night	0	A1	Five	Asymptomatic	81.7128	2371.99	0	0	0	0	0	0	0	0	0	0	0	0	0
2022-08-24 01:50:00	24	1	Night	0.000965313	A1	Five	Asymptomatic	81.7128	2371.99	2.07219	0.00207219	0.124331	2.98395	0.0253594	2.53594e-05	0.00152157	0.0365176	5.07687	304.612	7310.69	7.31069	0.089468
2022-08-25 01:00:00	25	1	Night	0.0203505	A1	Five	Asymptomatic	81.7128	2371.99	43.6855	0.0436855	2.62113	62.9071	0.534622	0.000534622	0.0320773	0.769856	107.029	6421.77	154122	154.122	1.88615
2022-08-25 01:10:00	25	1	Night	0.0209173	A1	Five	Asymptomatic	81.7128	2371.99	44.9021	0.0449021	2.69413	64.659	0.549511	0.000549511	0.0329707	0.791296	110.01	6600.61	158415	158.415	1.93867
2022-08-25 01:20:00	25	1	Night	0.0238156	A1	Five	Asymptomatic	81.7128	2371.99	51.1239	0.0511239	3.06743	73.6184	0.625653	0.000625653	0.0375392	0.90094	125.253	7515.21	180365	180.365	2.2073
2022-08-25 01:30:00	25	1	Night	0.0170426	A1	Five	Asymptomatic	81.7128	2371.99	36.5845	0.0365845	2.19507	52.6817	0.44772	0.00044772	0.0268632	0.644717	89.632	5377.92	129070	129.07	1.57956
2022-08-25 01:40:00	25	1	Night	0.0232274	A1	Five	Asymptomatic	81.7128	2371.99	49.8611	0.0498611	2.99167	71.8	0.6102	0.0006102	0.036612	0.878688	122.16	7329.59	175910	175.91	2.15278
2022-08-25 01:50:00	25	1	Night	0.0226434	A1	Five	Asymptomatic	81.7128	2371.99	48.6076	0.0486076	2.91645	69.9949	0.594858	0.000594858	0.0356915	0.856596	119.089	7145.31	171487	171.487	2.09866
2022-08-26 01:00:00	26	1	Night	0.00396667	A1	Five	Asymptomatic	81.7128	2371.99	8.51506	0.00851506	0.510903	12.2617	0.104207	0.000104207	0.00625243	0.150058	20.8619	1251.71	30041.1	30.0411	0.367643
2022-08-26 01:10:00	26	1	Night	0.00724433	A1	Five	Asymptomatic	81.7128	2371.99	15.551	0.015551	0.933062	22.3935	0.190313	0.000190313	0.0114188	0.274051	38.1	2286	54864.1	54.8641	0.671425
2022-08-26 01:20:00	26	1	Night	0.00250762	A1	Five	Asymptomatic	81.7128	2371.99	5.38298	0.00538298	0.322979	7.75149	0.0658768	6.58768e-05	0.00395261	0.0948625	13.1883	791.297	18991.1	18.9911	0.232413
2022-08-26 01:50:00	26	1	Night	0.00250762	A1	Five	Asymptomatic	81.7128	2371.99	5.38298	0.00538298	0.322979	7.75149	0.0658768	6.58768e-05	0.00395261	0.0948625	13.1883	791.297	18991.1	18.9911	0.232413
2022-08-27 01:00:00	27	1	Night	0.00762553	A1	Five	Asymptomatic	81.7128	2371.99	16.3694	0.0163694	0.982161	23.5719	0.200328	0.000200328	0.0120197	0.288472	40.1049	2406.29	57751.1	57.7511	0.706756
2022-08-27 01:10:00	27	1	Night	0.00719038	A1	Five	Asymptomatic	81.7128	2371.99	15.4352	0.0154352	0.926115	22.2267	0.188896	0.000188896	0.0113338	0.272011	37.8163	2268.98	54455.5	54.4555	0.666426
2022-08-27 01:20:00	27	1	Night	0.00248921	A1	Five	Asymptomatic	81.7128	2371.99	5.34347	0.00534347	0.320608	7.69459	0.0653932	6.53932e-05	0.00392359	0.0941663	13.0915	785.49	18851.8	18.8518	0.230707
2022-08-27 01:30:00	27	1	Night	0.00150447	A1	Five	Asymptomatic	81.7128	2371.99	3.22957	0.00322957	0.193774	4.65058	0.0395234	3.95234e-05	0.0023714	0.0569137	7.91244	474.746	11393.9	11.3939	0.139439
2022-08-27 01:40:00	27	1	Night	0.00676116	A1	Five	Asymptomatic	81.7128	2371.99	14.5138	0.0145138	0.870831	20.8999	0.17762	0.00017762	0.0106572	0.255773	35.5589	2133.54	51204.9	51.2049	0.626644
2022-08-27 01:50:00	27	1	Night	0	A1	Five	Asymptomatic	81.7128	2371.99	0	0	0	0	0	0	0	0	0	0	0	0	0
2022-08-28 01:20:00	28	1	Night	0.0258023	A1	Five	Asymptomatic	81.7128	2371.99	55.3886	0.0553886	3.32332	79.7596	0.677845	0.000677845	0.0406707	0.976096	135.702	8142.12	195411	195.411	2.39144
2022-08-28 01:40:00	28	1	Night	0.0143753	A1	Five	Asymptomatic	81.7128	2371.99	30.8588	0.0308588	1.85153	44.4367	0.37765	0.00037765	0.022659	0.543816	75.6042	4536.25	108870	108.87	1.33235
2022-08-28 01:50:00	28	1	Night	0.0263913	A1	Five	Asymptomatic	81.7128	2371.99	56.6528	0.0566528	3.39917	81.58	0.693316	0.000693316	0.041599	0.998375	138.799	8327.96	199871	199.871	2.44602
2022-08-29 01:00:00	29	1	Night	0.0100361	A1	Five	Asymptomatic	81.7128	2371.99	21.5441	0.0215441	1.29264	31.0235	0.263656	0.000263656	0.0158194	0.379664	52.783	3166.98	76007.5	76.0075	0.930178
2022-08-29 01:10:00	29	1	Night	0.0118989	A1	Five	Asymptomatic	81.7128	2371.99	25.5427	0.0255427	1.53256	36.7816	0.312592	0.000312592	0.0187555	0.450132	62.5797	3754.78	90114.8	90.1148	1.10282
2022-08-29 01:20:00	29	1	Night	0.0128587	A1	Five	Asymptomatic	81.7128	2371.99	27.6032	0.0276032	1.65619	39.7486	0.337807	0.000337807	0.0202684	0.486442	67.6278	4057.67	97384	97.384	1.19178
2022-08-29 01:30:00	29	1	Night	0.0143328	A1	Five	Asymptomatic	81.7128	2371.99	30.7674	0.0307674	1.84605	44.3051	0.376531	0.000376531	0.0225919	0.542205	75.3802	4522.81	108548	108.548	1.3284
2022-08-29 01:40:00	29	1	Night	0.00958269	A1	Five	Asymptomatic	81.7128	2371.99	20.5707	0.0205707	1.23424	29.6218	0.251744	0.000251744	0.0151046	0.362511	50.3982	3023.89	72573.4	72.5734	0.888152
2022-08-29 01:50:00	29	1	Night	0.00913431	A1	Five	Asymptomatic	81.7128	2371.99	19.6082	0.0196082	1.17649	28.2358	0.239964	0.000239964	0.0143979	0.345549	48.04	2882.4	69177.6	69.1776	0.846594
2022-08-30 01:00:00	30	1	Night	0.00895178	A1	Five	Asymptomatic	81.7128	2371.99	19.2163	0.0192163	1.15298	27.6715	0.235169	0.000235169	0.0141102	0.338644	47.0801	2824.8	67795.3	67.7953	0.829677
2022-08-30 01:10:00	30	1	Night	0.00850034	A1	Five	Asymptomatic	81.7128	2371.99	18.2473	0.0182473	1.09484	26.276	0.22331	0.00022331	0.0133986	0.321566	44.7058	2682.35	64376.3	64.3763	0.787836
2022-08-30 01:20:00	30	1	Night	0.00761417	A1	Five	Asymptomatic	81.7128	2371.99	16.345	0.016345	0.980697	23.5367	0.200029	0.000200029	0.0120018	0.288042	40.0451	2402.71	57665	57.665	0.705703
2022-08-30 01:30:00	30	1	Night	0.00214693	A1	Five	Asymptomatic	81.7128	2371.99	4.60872	0.00460872	0.276523	6.63655	0.0564014	5.64014e-05	0.00338408	0.081218	11.2914	677.481	16259.5	16.2595	0.198984
2022-08-30 01:40:00	30	1	Night	0.0047028	A1	Five	Asymptomatic	81.7128	2371.99	10.0953	0.0100953	0.605717	14.5372	0.123546	0.000123546	0.00741275	0.177906	24.7334	1484.01	35616.1	35.6161	0.43587
2022-08-30 01:50:00	30	1	Night	0.00591232	A1	Five	Asymptomatic	81.7128	2371.99	12.6917	0.0126917	0.761501	18.276	0.155321	0.000155321	0.00931923	0.223662	31.0946	1865.68	44776.3	44.7763	0.547971
2022-08-31 01:00:00	31	1	Night	0.0159789	A1	Five	Asymptomatic	81.7128	2371.99	34.301	0.034301	2.05806	49.3935	0.419775	0.000419775	0.0251865	0.604476	84.0375	5042.25	121014	121.014	1.48097
2022-08-31 01:10:00	31	1	Night	0.0201344	A1	Five	Asymptomatic	81.7128	2371.99	43.2214	0.0432214	2.59329	62.2389	0.528943	0.000528943	0.0317366	0.761678	105.893	6353.55	152485	152.485	1.86611
2022-08-31 01:20:00	31	1	Night	0.0201344	A1	Five	Asymptomatic	81.7128	2371.99	43.2214	0.0432214	2.59329	62.2389	0.528943	0.000528943	0.0317366	0.761678	105.893	6353.55	152485	152.485	1.86611
2022-08-31 01:30:00	31	1	Night	0.0185457	A1	Five	Asymptomatic	81.7128	2371.99	39.8112	0.0398112	2.38867	57.3281	0.487209	0.000487209	0.0292325	0.701581	97.5375	5852.25	140454	140.454	1.71887
2022-08-31 01:40:00	31	1	Night	0.0212133	A1	Five	Asymptomatic	81.7128	2371.99	45.5375	0.0455375	2.73225	65.5739	0.557287	0.000557287	0.0334372	0.802493	111.567	6694.01	160656	160.656	1.96611
2022-08-31 01:50:00	31	1	Night	0.0196008	A1	Five	Asymptomatic	81.7128	2371.99	42.0761	0.0420761	2.52457	60.5896	0.514927	0.000514927	0.0308956	0.741495	103.087	6185.19	148445	148.445	1.81666
2022-09-01 01:00:00	1	1	Night	0.00573323	A1	Five	Asymptomatic	81.7128	2371.99	12.3073	0.0123073	0.738435	17.7224	0.150616	0.000150616	0.00903695	0.216887	30.1528	1809.17	43420	43.42	0.531373
2022-09-01 01:30:00	1	1	Night	0.00274889	A1	Five	Asymptomatic	81.7128	2371.99	5.9009	0.0059009	0.354054	8.4973	0.0722151	7.22151e-05	0.00433291	0.10399	14.4572	867.432	20818.4	20.8184	0.254775
2022-09-01 01:40:00	1	1	Night	0.000159435	A1	Five	Asymptomatic	81.7128	2371.99	0.342251	0.000342251	0.0205351	0.492842	0.00418846	4.18846e-06	0.000251308	0.00603139	0.838516	50.3109	1207.46	1.20746	0.0147769
2022-09-01 01:50:00	1	1	Night	0.00381322	A1	Five	Asymptomatic	81.7128	2371.99	8.18565	0.00818565	0.491139	11.7873	0.100176	0.000100176	0.00601055	0.144253	20.0548	1203.29	28879	28.879	0.35342
2022-09-02 01:00:00	2	1	Night	0.00246027	A1	Five	Asymptomatic	81.7128	2371.99	5.28133	0.00528133	0.31688	7.60512	0.0646328	6.46328e-05	0.00387797	0.0930713	12.9393	776.356	18632.5	18.6325	0.228025
2022-09-02 01:10:00	2	1	Night	0	A1	Five	Asymptomatic	81.7128	2371.99	0	0	0	0	0	0	0	0	0	0	0	0	0
2022-09-02 01:20:00	2	1	Night	0.00352112	A1	Five	Asymptomatic	81.7128	2371.99	7.55862	0.00755862	0.453517	10.8844	0.0925022	9.25022e-05	0.00555013	0.133203	18.5186	1111.12	26666.8	26.6668	0.326348
2022-09-02 01:30:00	2	1	Night	0.000630765	A1	Five	Asymptomatic	81.7128	2371.99	1.35403	0.00135403	0.0812419	1.94981	0.0165706	1.65706e-05	0.000994237	0.0238617	3.31738	199.043	4777.03	4.77703	0.0584611
2022-09-02 01:40:00	2	1	Night	0.00389142	A1	Five	Asymptomatic	81.7128	2371.99	8.35351	0.00835351	0.501211	12.0291	0.10223	0.00010223	0.00613381	0.147211	20.4661	1227.97	29471.2	29.4712	0.360668
2022-09-02 01:50:00	2	1	Night	0.00180037	A1	Five	Asymptomatic	81.7128	2371.99	3.86478	0.00386478	0.231887	5.56528	0.0472971	4.72971e-05	0.00283782	0.0681078	9.4687	568.122	13634.9	13.6349	0.166864
2022-09-03 01:00:00	3	1	Night	0.0145096	A1	Five	Asymptomatic	81.7128	2371.99	31.147	0.031147	1.86882	44.8518	0.381177	0.000381177	0.0228706	0.548895	76.3103	4578.62	109887	109.887	1.34479
2022-09-03 01:10:00	3	1	Night	0.0125796	A1	Five	Asymptomatic	81.7128	2371.99	27.0041	0.0270041	1.62024	38.8859	0.330475	0.000330475	0.0198285	0.475884	66.16	3969.6	95270.3	95.2703	1.16592
2022-09-03 01:30:00	3	1	Night	0.0135359	A1	Five	Asymptomatic	81.7128	2371.99	29.0568	0.0290568	1.74341	41.8418	0.355597	0.000355597	0.0213358	0.512059	71.1892	4271.35	102512	102.512	1.25454
2022-09-03 01:40:00	3	1	Night	0.0160022	A1	Five	Asymptomatic	81.7128	2371.99	34.3512	0.0343512	2.06107	49.4657	0.420389	0.000420389	0.0252233	0.60536	84.1604	5049.62	121191	121.191	1.48313
2022-09-03 01:50:00	3	1	Night	0.0196297	A1	Five	Asymptomatic	81.7128	2371.99	42.1382	0.0421382	2.52829	60.679	0.515686	0.000515686	0.0309412	0.742588	103.239	6194.31	148664	148.664	1.81934
2022-09-04 01:10:00	4	1	Night	0.000888527	A1	Five	Asymptomatic	81.7128	2371.99	1.90736	0.00190736	0.114441	2.74659	0.0233422	2.33422e-05	0.00140053	0.0336128	4.67303	280.382	6729.16	6.72916	0.0823513
2022-09-04 01:20:00	4	1	Night	0.00577497	A1	Five	Asymptomatic	81.7128	2371.99	12.3969	0.0123969	0.743811	17.8515	0.151712	0.000151712	0.00910275	0.218466	30.3723	1822.34	43736.1	43.7361	0.535242
2022-09-04 01:30:00	4	1	Night	0.00498103	A1	Five	Asymptomatic	81.7128	2371.99	10.6925	0.0106925	0.641552	15.3972	0.130855	0.000130855	0.0078513	0.188431	26.1967	1571.8	37723.2	37.7232	0.461656
2022-09-04 01:40:00	4	1	Night	0.00347539	A1	Five	Asymptomatic	81.7128	2371.99	7.46045	0.00746045	0.447627	10.743	0.0913008	9.13008e-05	0.00547805	0.131473	18.2781	1096.69	26320.5	26.3205	0.322109
2022-09-04 01:50:00	4	1	Night	0.00117109	A1	Five	Asymptomatic	81.7128	2371.99	2.51391	0.00251391	0.150835	3.62004	0.0307652	3.07652e-05	0.00184591	0.0443019	6.15909	369.545	8869.09	8.86909	0.10854
2022-09-05 01:00:00	5	1	Night	0.00703331	A1	Five	Asymptomatic	81.7128	2371.99	15.0981	0.0150981	0.905883	21.7412	0.18477	0.00018477	0.0110862	0.266068	36.9902	2219.41	53265.9	53.2659	0.651867
2022-09-05 01:10:00	5	1	Night	0.00623724	A1	Five	Asymptomatic	81.7128	2371.99	13.3892	0.0133892	0.803351	19.2804	0.163857	0.000163857	0.0098314	0.235954	32.8035	1968.21	47237.1	47.2371	0.578086
2022-09-05 01:20:00	5	1	Night	0.00663258	A1	Five	Asymptomatic	81.7128	2371.99	14.2378	0.0142378	0.85427	20.5025	0.174242	0.000174242	0.0104545	0.250909	34.8827	2092.96	50231.1	50.2311	0.614727
2022-09-05 01:30:00	5	1	Night	0.0122242	A1	Five	Asymptomatic	81.7128	2371.99	26.241	0.026241	1.57446	37.7871	0.321137	0.000321137	0.0192682	0.462438	64.2906	3857.43	92578.4	92.5784	1.13297
2022-09-05 01:40:00	5	1	Night	0.00868765	A1	Five	Asymptomatic	81.7128	2371.99	18.6493	0.0186493	1.11896	26.8551	0.22823	0.00022823	0.0136938	0.328652	45.6909	2741.45	65794.9	65.7949	0.805197
2022-09-05 01:50:00	5	1	Night	0.0113131	A1	Five	Asymptomatic	81.7128	2371.99	24.2852	0.0242852	1.45711	34.9706	0.297201	0.000297201	0.0178321	0.42797	59.4987	3569.92	85678.1	85.6781	1.04853
2022-09-06 01:00:00	6	1	Night	0.00603169	A1	Five	Asymptomatic	81.7128	2371.99	12.9479	0.0129479	0.776875	18.645	0.158456	0.000158456	0.00950739	0.228177	31.7224	1903.34	45680.3	45.6803	0.559034
2022-09-06 01:10:00	6	1	Night	0.00684206	A1	Five	Asymptomatic	81.7128	2371.99	14.6875	0.0146875	0.881251	21.15	0.179746	0.000179746	0.0107847	0.258834	35.9844	2159.06	51817.5	51.8175	0.634142
2022-09-06 01:20:00	6	1	Night	0.00684206	A1	Five	Asymptomatic	81.7128	2371.99	14.6875	0.0146875	0.881251	21.15	0.179746	0.000179746	0.0107847	0.258834	35.9844	2159.06	51817.5	51.8175	0.634142
2022-09-06 01:30:00	6	1	Night	0.00852887	A1	Five	Asymptomatic	81.7128	2371.99	18.3085	0.0183085	1.09851	26.3642	0.224059	0.000224059	0.0134435	0.322645	44.8558	2691.35	64592.4	64.5924	0.790481
2022-09-06 01:40:00	6	1	Night	0.00524489	A1	Five	Asymptomatic	81.7128	2371.99	11.259	0.011259	0.675537	16.2129	0.137787	0.000137787	0.00826721	0.198413	27.5844	1655.07	39721.6	39.7216	0.486112
2022-09-06 01:50:00	6	1	Night	0.00603169	A1	Five	Asymptomatic	81.7128	2371.99	12.9479	0.0129479	0.776875	18.645	0.158456	0.000158456	0.00950739	0.228177	31.7224	1903.34	45680.3	45.6803	0.559034
2022-09-07 01:00:00	7	1	Night	0.00957118	A1	Five	Asymptomatic	81.7128	2371.99	20.546	0.020546	1.23276	29.5862	0.251441	0.000251441	0.0150865	0.362076	50.3377	3020.26	72486.2	72.4862	0.887085
2022-09-07 01:10:00	7	1	Night	0.0117998	A1	Five	Asymptomatic	81.7128	2371.99	25.3301	0.0253301	1.51981	36.4753	0.309989	0.000309989	0.0185994	0.446384	62.0587	3723.52	89364.6	89.3646	1.09364
2022-09-07 01:20:00	7	1	Night	0.01319	A1	Five	Asymptomatic	81.7128	2371.99	28.3143	0.0283143	1.69886	40.7726	0.34651	0.00034651	0.0207906	0.498974	69.37	4162.2	99892.8	99.8928	1.22249
2022-09-07 01:30:00	7	1	Night	0.0146182	A1	Five	Asymptomatic	81.7128	2371.99	31.3801	0.0313801	1.88281	45.1874	0.38403	0.00038403	0.0230418	0.553003	76.8814	4612.88	110709	110.709	1.35486
2022-09-07 01:40:00	7	1	Night	0.0175846	A1	Five	Asymptomatic	81.7128	2371.99	37.7479	0.0377479	2.26488	54.357	0.461959	0.000461959	0.0277175	0.66522	92.4825	5548.95	133175	133.175	1.62979
2022-09-08 01:00:00	8	1	Night	0.0159816	A1	Five	Asymptomatic	81.7128	2371.99	34.3069	0.0343069	2.05841	49.4019	0.419847	0.000419847	0.0251908	0.604579	84.0518	5043.11	121035	121.035	1.48122
2022-09-08 01:10:00	8	1	Night	0.0127178	A1	Five	Asymptomatic	81.7128	2371.99	27.3006	0.0273006	1.63804	39.3129	0.334105	0.000334105	0.0200463	0.481111	66.8866	4013.19	96316.7	96.3167	1.17872
2022-09-08 01:20:00	8	1	Night	0.0194313	A1	Five	Asymptomatic	81.7128	2371.99	41.7122	0.0417122	2.50273	60.0656	0.510474	0.000510474	0.0306284	0.735082	102.195	6131.7	147161	147.161	1.80095
2022-09-08 01:30:00	8	1	Night	0.0136307	A1	Five	Asymptomatic	81.7128	2371.99	29.2603	0.0292603	1.75562	42.1349	0.358088	0.000358088	0.0214853	0.515646	71.6878	4301.27	103230	103.23	1.26333
2022-09-08 01:40:00	8	1	Night	0.0209645	A1	Five	Asymptomatic	81.7128	2371.99	45.0036	0.0450036	2.70021	64.8051	0.550753	0.000550753	0.0330452	0.793084	110.259	6615.52	158773	158.773	1.94306
2022-09-09 01:00:00	9	1	Night	0.0212726	A1	Five	Asymptomatic	81.7128	2371.99	45.6649	0.0456649	2.73989	65.7574	0.558846	0.000558846	0.0335308	0.804738	111.879	6712.74	161106	161.106	1.97161
2022-09-09 01:10:00	9	1	Night	0.0197444	A1	Five	Asymptomatic	81.7128	2371.99	42.3843	0.0423843	2.54306	61.0334	0.518698	0.000518698	0.0311219	0.746926	103.842	6230.49	149532	149.532	1.82997
2022-09-09 01:20:00	9	1	Night	0.00998149	A1	Five	Asymptomatic	81.7128	2371.99	21.4268	0.0214268	1.28561	30.8546	0.26222	0.00026222	0.0157332	0.377597	52.4956	3149.74	75593.7	75.5937	0.925114
2022-09-09 01:40:00	9	1	Night	0.00998149	A1	Five	Asymptomatic	81.7128	2371.99	21.4268	0.0214268	1.28561	30.8546	0.26222	0.00026222	0.0157332	0.377597	52.4956	3149.74	75593.7	75.5937	0.925114
2022-09-09 01:50:00	9	1	Night	0.0125959	A1	Five	Asymptomatic	81.7128	2371.99	27.0389	0.0270389	1.62233	38.936	0.330902	0.000330902	0.0198541	0.476498	66.2453	3974.72	95393.3	95.3933	1.16742
2022-09-10 01:40:00	10	1	Night	0	A1	Five	Asymptomatic	81.7128	2371.99	0	0	0	0	0	0	0	0	0	0	0	0	0
2022-09-10 01:50:00	10	1	Night	0	A1	Five	Asymptomatic	81.7128	2371.99	0	0	0	0	0	0	0	0	0	0	0	0	0
2022-09-11 01:00:00	11	1	Night	0.0160039	A1	Five	Asymptomatic	81.7128	2371.99	34.3547	0.0343547	2.06128	49.4707	0.420432	0.000420432	0.0252259	0.605422	84.169	5050.14	121203	121.203	1.48328
2022-09-11 01:20:00	11	1	Night	0.0169723	A1	Five	Asymptomatic	81.7128	2371.99	36.4337	0.0364337	2.18602	52.4645	0.445875	0.000445875	0.0267525	0.64206	89.2625	5355.75	128538	128.538	1.57305
2022-09-11 01:30:00	11	1	Night	0.0145797	A1	Five	Asymptomatic	81.7128	2371.99	31.2974	0.0312974	1.87785	45.0683	0.383017	0.000383017	0.022981	0.551545	76.6787	4600.72	110417	110.417	1.35129
2022-09-11 01:40:00	11	1	Night	0.0113945	A1	Five	Asymptomatic	81.7128	2371.99	24.46	0.02446	1.4676	35.2224	0.299341	0.000299341	0.0179605	0.431051	59.927	3595.62	86294.9	86.2949	1.05608
2022-09-11 01:50:00	11	1	Night	0.0145797	A1	Five	Asymptomatic	81.7128	2371.99	31.2974	0.0312974	1.87785	45.0683	0.383017	0.000383017	0.022981	0.551545	76.6787	4600.72	110417	110.417	1.35129
2022-09-12 01:00:00	12	1	Night	0.00613245	A1	Five	Asymptomatic	81.7128	2371.99	13.1642	0.0131642	0.789854	18.9565	0.161104	0.000161104	0.00966622	0.231989	32.2524	1935.14	46443.4	46.4434	0.568374
2022-09-12 01:10:00	12	1	Night	0.00212752	A1	Five	Asymptomatic	81.7128	2371.99	4.56704	0.00456704	0.274022	6.57653	0.0558913	5.58913e-05	0.00335348	0.0804835	11.1892	671.354	16112.5	16.1125	0.197185
2022-09-12 01:20:00	12	1	Night	0.00368892	A1	Five	Asymptomatic	81.7128	2371.99	7.91882	0.00791882	0.475129	11.4031	0.0969104	9.69104e-05	0.00581462	0.139551	19.4011	1164.07	27937.6	27.9376	0.3419
2022-09-12 01:30:00	12	1	Night	0.00505265	A1	Five	Asymptomatic	81.7128	2371.99	10.8463	0.0108463	0.650776	15.6186	0.132736	0.000132736	0.00796419	0.191141	26.5734	1594.4	38265.6	38.2656	0.468294
2022-09-12 01:40:00	12	1	Night	0.00540744	A1	Five	Asymptomatic	81.7128	2371.99	11.6079	0.0116079	0.696473	16.7153	0.142057	0.000142057	0.00852342	0.204562	28.4393	1706.36	40952.6	40.9526	0.501177
2022-09-12 01:50:00	12	1	Night	0.00435931	A1	Five	Asymptomatic	81.7128	2371.99	9.35791	0.00935791	0.561475	13.4754	0.114522	0.000114522	0.00687132	0.164912	22.9269	1375.61	33014.7	33.0147	0.404034
2022-09-13 01:00:00	13	1	Night	0.00977667	A1	Five	Asymptomatic	81.7128	2371.99	20.9871	0.0209871	1.25923	30.2214	0.25684	0.00025684	0.0154104	0.369849	51.4184	3085.1	74042.5	74.0425	0.906131
2022-09-13 01:10:00	13	1	Night	0.00820516	A1	Five	Asymptomatic	81.7128	2371.99	17.6136	0.0176136	1.05682	25.3636	0.215555	0.000215555	0.0129333	0.310399	43.1534	2589.2	62140.9	62.1409	0.760479
2022-09-13 01:20:00	13	1	Night	0.00977667	A1	Five	Asymptomatic	81.7128	2371.99	20.9871	0.0209871	1.25923	30.2214	0.25684	0.00025684	0.0154104	0.369849	51.4184	3085.1	74042.5	74.0425	0.906131
2022-09-13 01:30:00	13	1	Night	0.0153032	A1	Five	Asymptomatic	81.7128	2371.99	32.8506	0.0328506	1.97103	47.3048	0.402024	0.000402024	0.0241215	0.578915	80.4839	4829.03	115897	115.897	1.41834
2022-09-13 01:40:00	13	1	Night	0.00859193	A1	Five	Asymptomatic	81.7128	2371.99	18.4439	0.0184439	1.10663	26.5592	0.225716	0.000225716	0.0135429	0.325031	45.1875	2711.25	65070	65.07	0.796325
2022-09-13 01:50:00	13	1	Night	0.0109968	A1	Five	Asymptomatic	81.7128	2371.99	23.6063	0.0236063	1.41638	33.993	0.288893	0.000288893	0.0173336	0.416006	57.8354	3470.12	83283	83.283	1.01922
2022-09-14 01:00:00	14	1	Night	0.000537679	A1	Five	Asymptomatic	81.7128	2371.99	1.15421	0.00115421	0.0692525	1.66206	0.0141252	1.41252e-05	0.000847511	0.0203403	2.82781	169.669	4072.05	4.07205	0.0498337
2022-09-14 01:10:00	14	1	Night	0.00640154	A1	Five	Asymptomatic	81.7128	2371.99	13.7419	0.0137419	0.824513	19.7883	0.168173	0.000168173	0.0100904	0.242169	33.6676	2020.06	48481.3	48.4813	0.593314
2022-09-14 01:20:00	14	1	Night	0.00907661	A1	Five	Asymptomatic	81.7128	2371.99	19.4843	0.0194843	1.16906	28.0574	0.238449	0.000238449	0.0143069	0.343366	47.7366	2864.2	68740.7	68.7407	0.841247
2022-09-14 01:30:00	14	1	Night	0.00238813	A1	Five	Asymptomatic	81.7128	2371.99	5.12649	0.00512649	0.307589	7.38214	0.0627379	6.27379e-05	0.00376427	0.0903425	12.5599	753.594	18086.2	18.0862	0.221339
2022-09-14 01:40:00	14	1	Night	0.00532383	A1	Five	Asymptomatic	81.7128	2371.99	11.4284	0.0114284	0.685704	16.4569	0.139861	0.000139861	0.00839163	0.201399	27.9996	1679.98	40319.4	40.3194	0.493428
2022-09-14 01:50:00	14	1	Night	0.00331124	A1	Five	Asymptomatic	81.7128	2371.99	7.10808	0.00710808	0.426485	10.2356	0.0869886	8.69886e-05	0.00521931	0.125264	17.4148	1044.89	25077.3	25.0773	0.306896
2022-09-15 01:00:00	15	1	Night	0	A1	Five	Asymptomatic	81.7128	2371.99	0	0	0	0	0	0	0	0	0	0	0	0	0
2022-09-15 01:10:00	15	1	Night	0.00494273	A1	Five	Asymptomatic	81.7128	2371.99	10.6103	0.0106103	0.636619	15.2789	0.129849	0.000129849	0.00779093	0.186982	25.9953	1559.72	37433.2	37.4332	0.458107
2022-09-15 01:30:00	15	1	Night	0.004601	A1	Five	Asymptomatic	81.7128	2371.99	9.87675	0.00987675	0.592605	14.2225	0.120871	0.000120871	0.00725229	0.174055	24.198	1451.88	34845.2	34.8452	0.426435
2022-09-15 01:40:00	15	1	Night	0.00901778	A1	Five	Asymptomatic	81.7128	2371.99	19.358	0.019358	1.16148	27.8756	0.236903	0.000236903	0.0142142	0.341141	47.4272	2845.63	68295.1	68.2951	0.835794
2022-09-15 01:50:00	15	1	Night	0.004601	A1	Five	Asymptomatic	81.7128	2371.99	9.87675	0.00987675	0.592605	14.2225	0.120871	0.000120871	0.00725229	0.174055	24.198	1451.88	34845.2	34.8452	0.426435
2022-09-16 01:00:00	16	1	Night	0.0158155	A1	Five	Asymptomatic	81.7128	2371.99	33.9503	0.0339503	2.03702	48.8885	0.415484	0.000415484	0.024929	0.598297	83.1783	4990.7	119777	119.777	1.46583
2022-09-16 01:10:00	16	1	Night	0.0144704	A1	Five	Asymptomatic	81.7128	2371.99	31.063	0.031063	1.86378	44.7307	0.380148	0.000380148	0.0228089	0.547413	76.1043	4566.26	109590	109.59	1.34116
2022-09-16 01:20:00	16	1	Night	0.0114558	A1	Five	Asymptomatic	81.7128	2371.99	24.5917	0.0245917	1.4755	35.412	0.300952	0.000300952	0.0180571	0.433371	60.2496	3614.97	86759.4	86.7594	1.06176
2022-09-16 01:30:00	16	1	Night	0.0167293	A1	Five	Asymptomatic	81.7128	2371.99	35.912	0.035912	2.15472	51.7132	0.43949	0.00043949	0.0263694	0.632866	87.9843	5279.06	126697	126.697	1.55052
2022-09-16 01:40:00	16	1	Night	0.0131568	A1	Five	Asymptomatic	81.7128	2371.99	28.2431	0.0282431	1.69459	40.6701	0.345639	0.000345639	0.0207383	0.49772	69.1957	4151.74	99641.8	99.6418	1.21941
2022-09-16 01:50:00	16	1	Night	0.0114558	A1	Five	Asymptomatic	81.7128	2371.99	24.5917	0.0245917	1.4755	35.412	0.300952	0.000300952	0.0180571	0.433371	60.2496	3614.97	86759.4	86.7594	1.06176
2022-09-17 01:00:00	17	1	Night	0.00865899	A1	Five	Asymptomatic	81.7128	2371.99	18.5878	0.0185878	1.11527	26.7665	0.227477	0.000227477	0.0136486	0.327568	45.5402	2732.41	65577.9	65.5779	0.80254
2022-09-17 01:10:00	17	1	Night	0.0115008	A1	Five	Asymptomatic	81.7128	2371.99	24.6883	0.0246883	1.4813	35.5512	0.302135	0.000302135	0.0181281	0.435074	60.4863	3629.18	87100.3	87.1003	1.06593
2022-09-17 01:20:00	17	1	Night	0.0181976	A1	Five	Asymptomatic	81.7128	2371.99	39.0639	0.0390639	2.34383	56.252	0.478063	0.000478063	0.0286838	0.688411	95.7065	5742.39	137817	137.817	1.68661
2022-09-17 01:30:00	17	1	Night	0.00675285	A1	Five	Asymptomatic	81.7128	2371.99	14.496	0.014496	0.869761	20.8743	0.177402	0.000177402	0.0106441	0.255459	35.5152	2130.91	51142	51.142	0.625874
2022-09-17 01:40:00	17	1	Night	0.0136449	A1	Five	Asymptomatic	81.7128	2371.99	29.2908	0.0292908	1.75745	42.1787	0.35846	0.00035846	0.0215076	0.516182	71.7624	4305.74	103338	103.338	1.26465
2022-09-17 01:50:00	17	1	Night	0.0119223	A1	Five	Asymptomatic	81.7128	2371.99	25.593	0.025593	1.53558	36.8539	0.313206	0.000313206	0.0187924	0.451017	62.7028	3762.17	90292.1	90.2921	1.10499
2022-09-18 01:00:00	18	1	Night	0	A1	Five	Asymptomatic	81.7128	2371.99	0	0	0	0	0	0	0	0	0	0	0	0	0
2022-09-18 01:10:00	18	1	Night	0	A1	Five	Asymptomatic	81.7128	2371.99	0	0	0	0	0	0	0	0	0	0	0	0	0
2022-09-18 01:20:00	18	1	Night	0	A1	Five	Asymptomatic	81.7128	2371.99	0	0	0	0	0	0	0	0	0	0	0	0	0
2022-09-18 01:30:00	18	1	Night	0	A1	Five	Asymptomatic	81.7128	2371.99	0	0	0	0	0	0	0	0	0	0	0	0	0
2022-09-18 01:40:00	18	1	Night	0	A1	Five	Asymptomatic	81.7128	2371.99	0	0	0	0	0	0	0	0	0	0	0	0	0
2022-09-18 01:50:00	18	1	Night	0	A1	Five	Asymptomatic	81.7128	2371.99	0	0	0	0	0	0	0	0	0	0	0	0	0
2022-09-19 01:00:00	19	1	Night	0	A1	Five	Asymptomatic	81.7128	2371.99	0	0	0	0	0	0	0	0	0	0	0	0	0
2022-09-19 01:10:00	19	1	Night	0	A1	Five	Asymptomatic	81.7128	2371.99	0	0	0	0	0	0	0	0	0	0	0	0	0
2022-09-19 01:20:00	19	1	Night	0	A1	Five	Asymptomatic	81.7128	2371.99	0	0	0	0	0	0	0	0	0	0	0	0	0
2022-09-19 01:30:00	19	1	Night	0	A1	Five	Asymptomatic	81.7128	2371.99	0	0	0	0	0	0	0	0	0	0	0	0	0
2022-09-19 01:40:00	19	1	Night	0	A1	Five	Asymptomatic	81.7128	2371.99	0	0	0	0	0	0	0	0	0	0	0	0	0
2022-09-19 01:50:00	19	1	Night	0	A1	Five	Asymptomatic	81.7128	2371.99	0	0	0	0	0	0	0	0	0	0	0	0	0
2022-09-20 01:00:00	20	1	Night	0	A1	Five	Asymptomatic	81.7128	2371.99	0	0	0	0	0	0	0	0	0	0	0	0	0
2022-09-20 01:10:00	20	1	Night	0	A1	Five	Asymptomatic	81.7128	2371.99	0	0	0	0	0	0	0	0	0	0	0	0	0
2022-09-20 01:20:00	20	1	Night	0	A1	Five	Asymptomatic	81.7128	2371.99	0	0	0	0	0	0	0	0	0	0	0	0	0
2022-09-20 01:30:00	20	1	Night	0	A1	Five	Asymptomatic	81.7128	2371.99	0	0	0	0	0	0	0	0	0	0	0	0	0
2022-09-20 01:40:00	20	1	Night	0	A1	Five	Asymptomatic	81.7128	2371.99	0	0	0	0	0	0	0	0	0	0	0	0	0
2022-09-20 01:50:00	20	1	Night	0	A1	Five	Asymptomatic	81.7128	2371.99	0	0	0	0	0	0	0	0	0	0	0	0	0
2022-09-21 01:00:00	21	1	Night	0	A1	Five	Asymptomatic	81.7128	2371.99	0	0	0	0	0	0	0	0	0	0	0	0	0
2022-09-21 01:10:00	21	1	Night	0	A1	Five	Asymptomatic	81.7128	2371.99	0	0	0	0	0	0	0	0	0	0	0	0	0
2022-09-21 01:20:00	21	1	Night	0	A1	Five	Asymptomatic	81.7128	2371.99	0	0	0	0	0	0	0	0	0	0	0	0	0
2022-09-21 01:30:00	21	1	Night	0	A1	Five	Asymptomatic	81.7128	2371.99	0	0	0	0	0	0	0	0	0	0	0	0	0
2022-09-21 01:40:00	21	1	Night	0	A1	Five	Asymptomatic	81.7128	2371.99	0	0	0	0	0	0	0	0	0	0	0	0	0
2022-09-21 01:50:00	21	1	Night	0	A1	Five	Asymptomatic	81.7128	2371.99	0	0	0	0	0	0	0	0	0	0	0	0	0
2022-09-22 01:20:00	22	1	Night	0.00186688	A1	Five	Asymptomatic	81.7128	2371.99	4.00755	0.00400755	0.240453	5.77087	0.0490443	4.90443e-05	0.00294266	0.0706238	9.81849	589.11	14138.6	14.1386	0.173028
2022-09-22 01:30:00	22	1	Night	0.00374729	A1	Five	Asymptomatic	81.7128	2371.99	8.04412	0.00804412	0.482647	11.5835	0.0984438	9.84438e-05	0.00590663	0.141759	19.7081	1182.49	28379.7	28.3797	0.34731
2022-09-22 01:40:00	22	1	Night	0.00104266	A1	Five	Asymptomatic	81.7128	2371.99	2.23823	0.00223823	0.134294	3.22306	0.0273915	2.73915e-05	0.00164349	0.0394437	5.48367	329.02	7896.49	7.89649	0.0966371
2022-09-22 01:50:00	22	1	Night	0.00186688	A1	Five	Asymptomatic	81.7128	2371.99	4.00755	0.00400755	0.240453	5.77087	0.0490443	4.90443e-05	0.00294266	0.0706238	9.81849	589.11	14138.6	14.1386	0.173028
2022-09-23 01:00:00	23	1	Night	0.00368892	A1	Five	Asymptomatic	81.7128	2371.99	7.91882	0.00791882	0.475129	11.4031	0.0969104	9.69104e-05	0.00581462	0.139551	19.4011	1164.07	27937.6	27.9376	0.3419
2022-09-23 01:10:00	23	1	Night	0	A1	Five	Asymptomatic	81.7128	2371.99	0	0	0	0	0	0	0	0	0	0	0	0	0
2022-09-23 01:20:00	23	1	Night	0.00242528	A1	Five	Asymptomatic	81.7128	2371.99	5.20623	0.00520623	0.312374	7.49698	0.0637138	6.37138e-05	0.00382283	0.0917479	12.7553	765.316	18367.6	18.3676	0.224782
2022-09-23 01:30:00	23	1	Night	0.000331018	A1	Five	Asymptomatic	81.7128	2371.99	0.71058	0.00071058	0.0426348	1.02324	0.00869607	8.69607e-06	0.000521764	0.0125223	1.74092	104.455	2506.93	2.50693	0.0306797
2022-09-23 01:40:00	23	1	Night	0.000545981	A1	Five	Asymptomatic	81.7128	2371.99	1.17203	0.00117203	0.0703218	1.68772	0.0143433	1.43433e-05	0.000860597	0.0206543	2.87147	172.288	4134.92	4.13492	0.0506031
2022-09-23 01:50:00	23	1	Night	0.00014084	A1	Five	Asymptomatic	81.7128	2371.99	0.302334	0.000302334	0.0181401	0.435361	0.00369996	3.69996e-06	0.000221998	0.00532794	0.740719	44.4431	1066.64	1.06664	0.0130535
2022-09-24 01:00:00	24	1	Night	0.0112299	A1	Five	Asymptomatic	81.7128	2371.99	24.1067	0.0241067	1.4464	34.7136	0.295017	0.000295017	0.017701	0.424825	59.0614	3543.68	85048.4	85.0484	1.04082
2022-09-24 01:10:00	24	1	Night	0.0129462	A1	Five	Asymptomatic	81.7128	2371.99	27.7909	0.0277909	1.66745	40.0189	0.340104	0.000340104	0.0204063	0.48975	68.0877	4085.26	98046.2	98.0462	1.19989
2022-09-24 01:20:00	24	1	Night	0.0138267	A1	Five	Asymptomatic	81.7128	2371.99	29.6811	0.0296811	1.78086	42.7407	0.363236	0.000363236	0.0217942	0.52306	72.7186	4363.11	104715	104.715	1.2815
2022-09-24 01:30:00	24	1	Night	0.0133846	A1	Five	Asymptomatic	81.7128	2371.99	28.732	0.028732	1.72392	41.3741	0.351622	0.000351622	0.0210973	0.506336	70.3935	4223.61	101367	101.367	1.24052
2022-09-24 01:40:00	24	1	Night	0.0120805	A1	Five	Asymptomatic	81.7128	2371.99	25.9325	0.0259325	1.55595	37.3428	0.317362	0.000317362	0.0190417	0.457001	63.5347	3812.08	91490	91.49	1.11965
2022-09-24 01:50:00	24	1	Night	0.0112299	A1	Five	Asymptomatic	81.7128	2371.99	24.1067	0.0241067	1.4464	34.7136	0.295017	0.000295017	0.017701	0.424825	59.0614	3543.68	85048.4	85.0484	1.04082
2022-09-25 01:00:00	25	1	Night	0.00593747	A1	Five	Asymptomatic	81.7128	2371.99	12.7457	0.0127457	0.76474	18.3538	0.155981	0.000155981	0.00935888	0.224613	31.2269	1873.61	44966.7	44.9667	0.550302
2022-09-25 01:10:00	25	1	Night	0.00389407	A1	Five	Asymptomatic	81.7128	2371.99	8.35921	0.00835921	0.501553	12.0373	0.1023	0.0001023	0.00613799	0.147312	20.4801	1228.8	29491.3	29.4913	0.360914
2022-09-25 01:20:00	25	1	Night	0.00892507	A1	Five	Asymptomatic	81.7128	2371.99	19.159	0.019159	1.14954	27.589	0.234468	0.000234468	0.0140681	0.337633	46.9396	2816.38	67593	67.593	0.827202
2022-09-25 01:30:00	25	1	Night	0.00325687	A1	Five	Asymptomatic	81.7128	2371.99	6.99135	0.00699135	0.419481	10.0676	0.0855601	8.55601e-05	0.0051336	0.123206	17.1288	1027.73	24665.5	24.6655	0.301856
2022-09-25 01:40:00	25	1	Night	0.00455429	A1	Five	Asymptomatic	81.7128	2371.99	9.77647	0.00977647	0.586588	14.0781	0.119644	0.000119644	0.00717865	0.172288	23.9523	1437.14	34491.4	34.4914	0.422105
2022-09-25 01:50:00	25	1	Night	0.00150857	A1	Five	Asymptomatic	81.7128	2371.99	3.23837	0.00323837	0.194302	4.66325	0.0396311	3.96311e-05	0.00237786	0.0570687	7.934	476.04	11425	11.425	0.139818
2022-09-26 01:00:00	26	1	Night	0.00292901	A1	Five	Asymptomatic	81.7128	2371.99	6.28757	0.00628757	0.377254	9.0541	0.0769471	7.69471e-05	0.00461683	0.110804	15.4045	924.272	22182.5	22.1825	0.271469
2022-09-26 01:10:00	26	1	Night	0.00176918	A1	Five	Asymptomatic	81.7128	2371.99	3.79782	0.00379782	0.227869	5.46886	0.0464777	4.64777e-05	0.00278866	0.0669278	9.30466	558.28	13398.7	13.3987	0.163973
2022-09-26 01:20:00	26	1	Night	0.00176918	A1	Five	Asymptomatic	81.7128	2371.99	3.79782	0.00379782	0.227869	5.46886	0.0464777	4.64777e-05	0.00278866	0.0669278	9.30466	558.28	13398.7	13.3987	0.163973
2022-09-26 01:30:00	26	1	Night	0.000749953	A1	Five	Asymptomatic	81.7128	2371.99	1.60989	0.00160989	0.0965932	2.31824	0.0197018	1.97018e-05	0.00118211	0.0283705	3.94422	236.653	5679.68	5.67968	0.0695078
2022-09-26 01:40:00	26	1	Night	0.00262819	A1	Five	Asymptomatic	81.7128	2371.99	5.64182	0.00564182	0.338509	8.12422	0.0690444	6.90444e-05	0.00414267	0.099424	13.8225	829.347	19904.3	19.9043	0.243589
2022-09-26 01:50:00	26	1	Night	0.00386953	A1	Five	Asymptomatic	81.7128	2371.99	8.30653	0.00830653	0.498392	11.9614	0.101655	0.000101655	0.00609931	0.146383	20.351	1221.06	29305.4	29.3054	0.358639
2022-09-27 01:00:00	27	1	Night	0.0136866	A1	Five	Asymptomatic	81.7128	2371.99	29.3804	0.0293804	1.76282	42.3077	0.359556	0.000359556	0.0215734	0.517761	71.9819	4318.91	103654	103.654	1.26851
2022-09-27 01:10:00	27	1	Night	0.0224179	A1	Five	Asymptomatic	81.7128	2371.99	48.1234	0.0481234	2.88741	69.2978	0.588934	0.000588934	0.035336	0.848065	117.902	7074.15	169779	169.779	2.07776
2022-09-27 01:20:00	27	1	Night	0.0224179	A1	Five	Asymptomatic	81.7128	2371.99	48.1234	0.0481234	2.88741	69.2978	0.588934	0.000588934	0.035336	0.848065	117.902	7074.15	169779	169.779	2.07776
2022-09-27 01:30:00	27	1	Night	0.0209635	A1	Five	Asymptomatic	81.7128	2371.99	45.0013	0.0450013	2.70008	64.8019	0.550726	0.000550726	0.0330435	0.793045	110.253	6615.2	158765	158.765	1.94296
2022-09-27 01:40:00	27	1	Night	0.0204849	A1	Five	Asymptomatic	81.7128	2371.99	43.9739	0.0439739	2.63843	63.3224	0.538151	0.000538151	0.0322891	0.774938	107.736	6464.16	155140	155.14	1.8986
2022-09-27 01:50:00	27	1	Night	0.0163184	A1	Five	Asymptomatic	81.7128	2371.99	35.0299	0.0350299	2.10179	50.443	0.428695	0.000428695	0.0257217	0.617321	85.8232	5149.39	123585	123.585	1.51244
2022-09-28 01:00:00	28	1	Night	0.00836446	A1	Five	Asymptomatic	81.7128	2371.99	17.9556	0.0179556	1.07733	25.856	0.21974	0.00021974	0.0131844	0.316426	43.9912	2639.47	63347.3	63.3473	0.775243
2022-09-28 01:20:00	28	1	Night	0.00581848	A1	Five	Asymptomatic	81.7128	2371.99	12.4903	0.0124903	0.749415	17.986	0.152856	0.000152856	0.00917133	0.220112	30.6011	1836.07	44065.6	44.0656	0.539274
2022-09-28 01:50:00	28	1	Night	0.00479475	A1	Five	Asymptomatic	81.7128	2371.99	10.2927	0.0102927	0.617559	14.8214	0.125961	0.000125961	0.00755768	0.181384	25.217	1513.02	36312.5	36.3125	0.444391
2022-09-29 01:00:00	29	1	Night	0.00447457	A1	Five	Asymptomatic	81.7128	2371.99	9.60535	0.00960535	0.576321	13.8317	0.11755	0.00011755	0.007053	0.169272	23.5331	1411.99	33887.7	33.8877	0.414717
2022-09-29 01:10:00	29	1	Night	0.00351013	A1	Five	Asymptomatic	81.7128	2371.99	7.53503	0.00753503	0.452102	10.8504	0.0922136	9.22136e-05	0.00553281	0.132788	18.4608	1107.65	26583.6	26.5836	0.325329
2022-09-29 01:20:00	29	1	Night	0.00548619	A1	Five	Asymptomatic	81.7128	2371.99	11.7769	0.0117769	0.706617	16.9588	0.144126	0.000144126	0.00864756	0.207541	28.8535	1731.21	41549.1	41.5491	0.508477
2022-09-29 01:30:00	29	1	Night	0.00230821	A1	Five	Asymptomatic	81.7128	2371.99	4.95492	0.00495492	0.297295	7.13509	0.0606383	6.06383e-05	0.0036383	0.0873191	12.1396	728.374	17481	17.481	0.213932
2022-09-29 01:40:00	29	1	Night	0.00548619	A1	Five	Asymptomatic	81.7128	2371.99	11.7769	0.0117769	0.706617	16.9588	0.144126	0.000144126	0.00864756	0.207541	28.8535	1731.21	41549.1	41.5491	0.508477
[truncated: 144,291 more rows]

## Sheet: UrbanCooling
TreeID	Type	Time	meanWateruse_L_tree_day	sdWateruse_L_tree_day	seWateruse_L_tree_day	meanEnergyloss_kW_tree_day	sdEnergyloss_kW_tree_day	seEnergyloss_kW_tree_day	meanWateruse_L_m2_day	sdWateruse_L_m2_day	seWateruse_L_m2_day	meanEnergyloss_kW_m2_day	sdEnergyloss_kW_m2_day	seEnergyloss_kW_m2_day
[truncated: 20 more rows]

[truncated: 5 more sheets: DailyGrowth, AirTempVPD_daily, RelHumPrecip_Daily, HourlyAirTempVPDRelHumPrecip, SizeChlLAI]
